# Supplementary material for: 11α,15α-Dihy­droxy­androst-4-ene-3,17-dione
Source: Acta Crystallogr Sect E Struct Rep Online. 2011 Sep 30;67(Pt 10):o2752. doi: 10.1107/S1600536811038608 (PMC3201477; doi:10.1107/S1600536811038608)
Supplement: Supplementary file 2 [file e-67-o2752-Isup2.hkl]

# 
# h,k,l, Fc-squared, Fo-squared, sigma(Fo-squared) and status flag 
# 
data_I
_shelx_title ' m110518f1 in P2(1)2(1)2(1)' 
_shelx_refln_list_code          4 
_shelx_F_calc_maximum      122.09 
_exptl_crystal_F_000       688.00 
_reflns_d_resolution_high  0.7600 
 
loop_ 
 _symmetry_equiv_pos_as_xyz 
 'x, y, z' 
 '-x+1/2, -y, z+1/2' 
 '-x, y+1/2, -z+1/2' 
 'x+1/2, -y+1/2, -z' 
 
_cell_length_a     7.8716 
_cell_length_b    12.2725 
_cell_length_c    17.2100 
_cell_angle_alpha  90.000 
_cell_angle_beta   90.000 
_cell_angle_gamma  90.000 
 
_shelx_F_squared_multiplier     1.000 
 
loop_ 
 _refln_index_h 
 _refln_index_k 
 _refln_index_l 
 _refln_F_squared_calc 
 _refln_F_squared_meas 
 _refln_F_squared_sigma 
 _refln_observed_status 
   2   0   0      187.73      184.10      4.96 o 
   4   0   0      402.06      368.57     15.27 o 
   6   0   0        0.04        3.36      5.32 o 
   8   0   0       18.01       19.94      7.78 o 
  10   0   0      270.29      288.74     14.82 o 
   1   1   0      411.80      419.37      4.74 o 
   2   1   0     2307.27     2284.74     34.66 o 
   3   1   0      256.15      230.53      4.19 o 
   4   1   0     1873.63     2042.38     42.23 o 
   5   1   0        7.50        7.38      3.24 o 
   6   1   0      232.58      239.03      9.43 o 
   7   1   0       99.54       94.84     15.24 o 
   8   1   0       28.45       30.95      7.42 o 
   9   1   0        7.40        7.39      4.03 o 
  10   1   0      555.85      599.19     15.26 o 
   0   2   0     1571.09     1439.12     24.92 o 
   1   2   0     4088.95     3689.73     36.74 o 
   2   2   0     1625.60     1590.15      9.30 o 
   3   2   0      750.09      832.56     12.17 o 
   4   2   0      818.35      847.55     11.70 o 
   5   2   0      793.31      840.73     15.10 o 
   6   2   0     2321.21     2356.71     32.41 o 
   7   2   0      364.63      352.90     10.60 o 
   8   2   0       50.74       48.87     10.01 o 
   9   2   0        0.01        0.44      4.76 o 
  10   2   0        8.99       13.44      7.80 o 
   1   3   0     5055.09     4735.37     45.72 o 
   2   3   0     5396.21     5272.61     97.84 o 
   3   3   0     2199.62     2392.69     75.04 o 
   4   3   0        8.19       13.12      2.91 o 
   5   3   0       52.45       59.95      6.44 o 
   6   3   0      191.90      196.28     10.04 o 
   7   3   0      111.39       99.04     13.94 o 
   8   3   0       18.46       20.59      6.17 o 
   9   3   0        0.32        3.73      2.20 o 
  10   3   0        4.30        5.59      3.31 o 
   0   4   0        7.95        9.36      1.93 o 
   1   4   0      587.60      563.84      6.99 o 
   2   4   0     2013.36     1942.33     14.94 o 
   3   4   0     1127.89     1255.73     11.97 o 
   4   4   0       13.78       12.81      2.52 o 
   5   4   0       70.77       67.53      5.86 o 
   6   4   0      123.35      124.84      7.98 o 
   7   4   0        8.58        5.89      2.52 o 
   8   4   0       41.00       58.17      6.91 o 
   9   4   0       27.22       26.79      7.09 o 
  10   4   0        6.48        5.40      4.99 o 
   1   5   0      204.89      199.79      2.98 o 
   2   5   0        7.97        6.84      1.21 o 
   3   5   0      464.44      588.59      6.60 o 
   4   5   0       37.88       50.30      7.29 o 
   5   5   0       41.01       49.37      6.11 o 
   6   5   0      154.17      143.36      7.93 o 
   7   5   0        6.52       14.17      3.81 o 
   8   5   0        1.28        5.82      3.83 o 
   9   5   0       50.78       43.71     17.41 o 
   0   6   0      513.09      504.08      7.85 o 
   1   6   0      136.71      137.35      2.65 o 
   2   6   0      375.76      385.40      4.84 o 
   3   6   0     1460.16     1436.68     18.17 o 
   4   6   0       10.75       10.84      1.91 o 
   5   6   0      268.38      270.63      6.62 o 
   6   6   0        8.97       14.34      3.14 o 
   7   6   0       70.04       78.64      7.03 o 
   8   6   0      287.95      305.16     12.10 o 
   9   6   0       86.39       81.11     21.52 o 
   1   7   0      223.59      231.45      4.63 o 
   2   7   0      108.28      110.22      2.85 o 
   3   7   0        4.27        4.12      0.98 o 
   4   7   0      196.64      191.18      4.60 o 
   5   7   0      300.89      286.96      8.19 o 
   6   7   0       86.99       93.85      6.24 o 
   7   7   0        0.76        2.50      3.02 o 
   8   7   0      110.35      114.40     10.32 o 
   9   7   0       82.21       80.86     11.70 o 
   0   8   0      218.50      219.29     15.76 o 
   1   8   0      205.29      214.19      3.76 o 
   2   8   0      536.38      536.67     11.85 o 
   3   8   0        4.56        6.38      1.51 o 
   4   8   0       17.20       23.41      4.71 o 
   5   8   0       31.89       42.63      8.95 o 
   6   8   0       44.19       39.33      9.12 o 
   7   8   0      121.75      119.02     10.20 o 
   8   8   0       43.03       43.88     15.14 o 
   1   9   0      140.97      123.21      4.84 o 
   2   9   0        3.05        2.97      1.08 o 
   3   9   0      367.17      347.89     10.97 o 
   4   9   0     1445.44     1551.82     39.04 o 
   5   9   0      322.11      327.42      9.68 o 
   6   9   0      177.26      158.99     12.09 o 
   7   9   0       29.13       27.02      7.70 o 
   8   9   0       34.12       30.35     12.82 o 
   0  10   0      183.81      169.61      7.53 o 
   1  10   0       96.51       77.90      3.94 o 
   2  10   0      450.71      442.69      9.46 o 
   3  10   0      153.90      152.93      5.40 o 
   4  10   0       15.92       18.95      4.80 o 
   5  10   0       36.39       27.61      9.18 o 
   6  10   0       20.84       16.51      6.46 o 
   7  10   0       33.28       30.51     12.41 o 
   8  10   0      167.93      178.16     17.25 o 
   1  11   0      235.11      217.27      5.66 o 
   2  11   0      424.94      378.52     11.91 o 
   3  11   0       86.87       84.64      8.62 o 
   4  11   0        0.25        2.33      4.48 o 
   5  11   0       28.29       32.91     14.47 o 
   6  11   0        0.00        0.04      5.05 o 
   7  11   0        6.90        5.50      4.46 o 
   0  12   0      884.70      904.89     39.88 o 
   1  12   0        0.00        1.30      2.11 o 
   2  12   0      151.44      146.66      7.10 o 
   3  12   0      310.20      315.48      9.53 o 
   4  12   0        6.65       12.36      6.05 o 
   5  12   0        2.73        7.17      4.49 o 
   6  12   0       17.17       16.03      6.43 o 
   1  13   0      118.77       97.06      9.70 o 
   2  13   0      678.57      648.70     13.18 o 
   3  13   0        0.26        3.47      3.88 o 
   4  13   0       57.46       52.69     20.12 o 
   5  13   0        1.06        4.37      4.26 o 
   6  13   0        9.80        9.76      5.68 o 
   0  14   0      186.57      205.23     17.44 o 
   1  14   0        8.44        5.96      7.02 o 
   2  14   0       15.44       15.67      6.92 o 
   3  14   0        1.28        3.01      6.28 o 
   4  14   0       14.00       19.81     18.76 o 
   5  14   0       30.40       40.36     17.59 o 
   1  15   0       68.51       47.09     40.35 o 
   2  15   0       15.15       10.16     14.81 o 
   3  15   0        9.69        4.41      6.84 o 
   1  16   0       45.97       39.00     31.32 o 
   1   0   1      114.46       96.34      2.41 o 
   2   0   1       95.18       91.96      2.30 o 
   3   0   1       10.29        9.98      1.73 o 
   4   0   1       61.26       71.85      6.57 o 
   5   0   1      243.97      232.37     10.04 o 
   6   0   1      331.65      300.34     11.45 o 
   7   0   1       23.34       22.33      4.61 o 
   8   0   1        0.75        6.46      3.10 o 
   9   0   1       62.17       59.14     12.43 o 
  10   0   1      453.83      468.98     16.08 o 
   0   1   1      949.33      883.46     23.64 o 
   1   1   1     8400.92     7135.07     77.40 o 
   2   1   1     1233.03     1177.38     11.25 o 
   3   1   1      260.60      267.25      3.07 o 
   4   1   1     1437.56     1492.33     23.33 o 
   5   1   1      476.68      499.05      9.04 o 
   6   1   1      557.92      569.04     11.34 o 
   7   1   1       37.82       37.44      5.10 o 
   8   1   1       81.09       81.34     10.99 o 
   9   1   1        2.60        5.57      2.12 o 
  10   1   1       26.91       21.97      5.45 o 
   0   2   1      144.25      141.98      1.81 o 
   1   2   1     1570.56     1500.90     21.84 o 
   2   2   1      746.05      775.48      4.24 o 
   3   2   1     1531.84     1556.94     13.89 o 
   4   2   1     3005.61     3220.02     17.86 o 
   5   2   1      396.07      393.10      6.11 o 
   6   2   1      574.39      572.16      9.03 o 
   7   2   1      193.17      193.94      6.72 o 
   8   2   1       93.04       86.29      7.64 o 
   9   2   1       25.32       25.54      4.89 o 
  10   2   1       68.58       57.79     13.21 o 
   0   3   1       20.86       21.58      1.20 o 
   1   3   1     1491.47     1465.83     12.54 o 
   2   3   1      479.73      460.74      4.15 o 
   3   3   1     1221.76     1267.92      9.55 o 
   4   3   1     2269.79     2375.73     23.66 o 
   5   3   1       22.67       27.71      3.65 o 
   6   3   1     1029.54     1045.28     12.70 o 
   7   3   1      420.89      416.95     10.27 o 
   8   3   1       89.83       86.94      7.81 o 
   9   3   1        2.14        4.58      2.31 o 
  10   3   1        9.40       13.69      4.03 o 
   0   4   1      107.60      107.70      1.91 o 
   1   4   1      224.86      209.10      2.16 o 
   2   4   1     4017.13     4252.06     36.37 o 
   3   4   1     2490.91     2717.33     22.35 o 
   4   4   1      230.57      241.65      4.39 o 
   5   4   1      335.50      348.96      7.26 o 
   6   4   1      100.20       89.33      4.25 o 
   7   4   1       45.59       47.99      5.19 o 
   8   4   1        5.35        5.22      1.83 o 
   9   4   1        6.03        5.51      2.73 o 
  10   4   1       52.52       50.14     12.46 o 
   0   5   1     2302.98     2277.83     20.56 o 
   1   5   1      157.88      151.42      1.79 o 
   2   5   1      935.93      994.03      9.64 o 
   3   5   1       25.82       35.48      1.86 o 
   4   5   1      242.75      271.48      5.16 o 
   5   5   1      268.00      254.98      4.71 o 
   6   5   1      219.33      212.61      4.98 o 
   7   5   1      141.98      117.42      5.59 o 
   8   5   1        4.97        6.54      2.23 o 
   9   5   1       42.78       35.79      8.37 o 
   0   6   1       23.93       30.13      1.64 o 
   1   6   1     1046.27     1036.44      7.65 o 
   2   6   1      119.77      118.78      1.94 o 
   3   6   1       94.19       92.26      2.31 o 
   4   6   1      232.77      244.76      3.71 o 
   5   6   1       69.38       73.75      4.43 o 
   6   6   1       47.00       53.79      3.59 o 
   7   6   1       28.99       30.13      4.40 o 
   8   6   1      160.51      179.18      7.72 o 
   9   6   1       55.91       51.55     13.68 o 
   0   7   1        6.73        7.32      1.34 o 
   1   7   1      224.02      221.19      3.07 o 
   2   7   1      411.46      408.38      5.91 o 
   3   7   1      216.22      228.71      2.88 o 
   4   7   1        8.24        9.35      1.47 o 
   5   7   1       65.13       65.69      3.36 o 
   6   7   1      151.36      147.10      4.99 o 
   7   7   1       68.36       80.60     14.50 o 
   8   7   1       24.36       26.92      6.60 o 
   9   7   1        8.20        7.59      3.33 o 
   0   8   1       55.20       56.99      2.54 o 
   1   8   1       49.48       54.21      1.66 o 
   2   8   1      313.16      299.32      4.11 o 
   3   8   1       55.08       54.20      2.49 o 
   4   8   1      292.79      298.86      6.43 o 
   5   8   1      644.26      614.61     10.19 o 
   6   8   1      134.53      115.05      7.74 o 
   7   8   1       29.50       30.42      5.78 o 
   8   8   1       24.77       20.11      5.17 o 
   0   9   1      155.18      151.23      3.48 o 
   1   9   1      215.97      226.04      3.31 o 
   2   9   1      136.73      127.92      2.46 o 
   3   9   1      157.51      148.72      3.38 o 
   4   9   1      132.31      149.97      4.07 o 
   5   9   1       98.55       82.88      4.88 o 
   6   9   1       44.90       38.62      7.56 o 
   7   9   1        2.79        4.52      2.03 o 
   8   9   1       50.37       43.46     13.62 o 
   0  10   1      250.67      241.18      7.82 o 
   1  10   1      214.30      212.96      3.38 o 
   2  10   1      328.17      323.20      5.63 o 
   3  10   1       61.10       53.50      3.24 o 
   4  10   1       57.97       52.14      3.86 o 
   5  10   1       77.77       76.34     10.45 o 
   6  10   1       45.41       49.78     10.09 o 
   7  10   1       29.00       33.82      9.41 o 
   8  10   1      195.82      208.72     12.73 o 
   0  11   1        0.55        1.31      1.54 o 
   1  11   1      247.30      254.96      4.46 o 
   2  11   1      706.96      694.09     14.44 o 
   3  11   1       65.47       66.42      4.30 o 
   4  11   1       18.89       17.72      4.71 o 
   5  11   1       21.37       16.94      5.76 o 
   6  11   1       57.80       51.22     13.17 o 
   7  11   1       11.69        7.79      4.41 o 
   0  12   1       60.24       54.65      5.34 o 
   1  12   1       49.15       51.28      3.72 o 
   2  12   1      107.69      101.57      5.45 o 
   3  12   1      302.32      320.19      8.27 o 
   4  12   1        6.62        6.88      3.95 o 
   5  12   1       31.46       35.76     10.38 o 
   6  12   1       41.61       32.66      8.46 o 
   0  13   1        0.42       -1.71      5.21 o 
   1  13   1      123.67      136.12      6.04 o 
   2  13   1      344.12      353.31      8.14 o 
   3  13   1      456.34      511.10     11.49 o 
   4  13   1       28.77       29.85      6.47 o 
   5  13   1        5.41        7.18      3.62 o 
   6  13   1       12.29       12.43      4.75 o 
   0  14   1        2.80        4.26      4.75 o 
   1  14   1       24.78       23.39      8.56 o 
   2  14   1      164.51      177.22     10.85 o 
   3  14   1      131.65      167.05     13.10 o 
   4  14   1      127.21      119.44     31.34 o 
   5  14   1       16.72       17.91      6.93 o 
   0  15   1       17.07       15.08      6.70 o 
   1  15   1       29.07       16.98     12.21 o 
   2  15   1       13.10       14.12     13.96 o 
   3  15   1      125.57      126.71     12.41 o 
   0  16   1        2.48        4.13      5.14 o 
   1  16   1        9.26        9.35     12.98 o 
   0   0   2     1541.17     1361.47     26.27 o 
   1   0   2     5849.25     5001.54     42.49 o 
   2   0   2      458.17      449.82      7.49 o 
   3   0   2       50.91       55.37      2.67 o 
   4   0   2       58.84       69.48      6.83 o 
   5   0   2        1.19        3.23      3.08 o 
   6   0   2      368.52      330.04     11.59 o 
   7   0   2      100.88      124.07     17.30 o 
   8   0   2       99.37      100.87     17.57 o 
   9   0   2       27.67       24.70      6.95 o 
  10   0   2       18.53       17.09      6.51 o 
   0   1   2     8229.73     6466.43    244.33 o 
   1   1   2     3103.93     2876.45     21.65 o 
   2   1   2      892.20      879.23      6.10 o 
   3   1   2     1624.62     1670.02     19.86 o 
   4   1   2      844.63      889.22     10.36 o 
   5   1   2       79.65       70.08      4.11 o 
   6   1   2      465.51      445.82      8.40 o 
   7   1   2      265.14      238.74      7.96 o 
   8   1   2       23.71       17.92      3.51 o 
   9   1   2       40.12       47.50      7.93 o 
  10   1   2       13.65        9.98      3.67 o 
   0   2   2     6348.92     5504.04     65.78 o 
   1   2   2     3396.33     3157.69     34.76 o 
   2   2   2      829.90      807.51      5.23 o 
   3   2   2      867.79      891.78      7.06 o 
   4   2   2       73.09       74.34      3.15 o 
   5   2   2      171.09      166.95      4.30 o 
   6   2   2      748.08      738.84     11.14 o 
   7   2   2      183.57      181.85      7.28 o 
   8   2   2      139.72      138.38      7.22 o 
   9   2   2        5.47        5.05      2.46 o 
  10   2   2       64.60       45.92      9.95 o 
   0   3   2      163.44      162.71      2.31 o 
   1   3   2     1052.70      986.92      6.49 o 
   2   3   2       26.43       25.40      1.41 o 
   3   3   2      786.04      900.91      8.64 o 
   4   3   2      919.96      941.51      7.87 o 
   5   3   2       14.90       14.73      2.03 o 
   6   3   2      594.74      582.41      9.11 o 
   7   3   2      140.88      165.53      6.58 o 
   8   3   2       28.41       19.18      2.89 o 
   9   3   2       11.22       12.06      3.37 o 
  10   3   2       33.89       28.97      7.69 o 
   0   4   2      113.07      124.65      2.01 o 
   1   4   2      500.01      507.84      4.62 o 
   2   4   2      512.87      526.64      4.46 o 
   3   4   2      355.77      369.20      4.23 o 
   4   4   2      358.35      349.71      4.71 o 
   5   4   2       74.53       68.51      3.70 o 
   6   4   2      393.61      378.38      6.56 o 
   7   4   2       11.62       16.69      2.83 o 
   8   4   2        2.98        6.26      2.05 o 
   9   4   2       73.54       64.77     13.47 o 
   0   5   2      687.72      676.89      6.74 o 
   1   5   2       69.18       66.68      1.51 o 
   2   5   2     1250.19     1312.15     15.08 o 
   3   5   2       84.98       98.52      2.30 o 
   4   5   2       62.72       61.15      3.78 o 
   5   5   2       40.76       46.43      3.27 o 
   6   5   2      273.29      263.32      6.01 o 
   7   5   2       44.14       44.80      6.49 o 
   8   5   2       40.82       37.92      7.62 o 
   9   5   2       25.89       22.12      5.64 o 
   0   6   2        5.60        9.40      1.32 o 
   1   6   2      799.32      860.70      9.96 o 
   2   6   2       53.19       50.93      1.43 o 
   3   6   2      323.14      365.01      6.71 o 
   4   6   2        2.38        2.97      0.63 o 
   5   6   2      170.41      162.13      3.73 o 
   6   6   2        6.46        6.06      1.42 o 
   7   6   2       68.22       69.67      7.78 o 
   8   6   2       26.73       28.07      5.95 o 
   9   6   2       32.26       26.42      6.28 o 
   0   7   2      120.72      118.02      2.48 o 
   1   7   2      135.76      140.56      2.25 o 
   2   7   2      130.57      122.91      1.90 o 
   3   7   2       53.83       53.48      1.76 o 
   4   7   2      209.10      216.28      3.82 o 
   5   7   2      869.12      851.47     10.65 o 
   6   7   2      100.32      106.59      6.10 o 
   7   7   2       60.16       61.16      4.84 o 
   8   7   2       67.66       81.73      7.02 o 
   9   7   2       64.03       56.14     11.97 o 
   0   8   2        5.65        4.09      1.16 o 
   1   8   2        3.94        4.20      0.77 o 
   2   8   2       33.39       31.44      1.35 o 
   3   8   2       49.52       50.43      1.80 o 
   4   8   2       66.69       63.67      3.45 o 
   5   8   2      448.43      379.17     10.17 o 
   6   8   2       22.96       21.70      3.71 o 
   7   8   2       37.66       43.52      7.75 o 
   8   8   2       40.43       43.42      9.70 o 
   0   9   2       84.48       79.63      3.00 o 
   1   9   2      102.89      101.35      2.66 o 
   2   9   2      286.90      282.42      5.49 o 
   3   9   2      215.79      200.52      4.13 o 
   4   9   2      350.34      303.71     10.84 o 
   5   9   2      337.19      331.64      6.50 o 
   6   9   2      103.18       98.17      7.31 o 
   7   9   2       16.05       38.30     11.19 o 
   8   9   2       12.63       13.06      3.51 o 
   0  10   2       47.04       44.76      2.38 o 
   1  10   2      117.84      119.19      2.70 o 
   2  10   2      162.61      154.08      4.59 o 
   3  10   2       18.09       16.85      3.07 o 
   4  10   2       36.15       38.08      8.49 o 
   5  10   2      187.61      193.99      6.12 o 
   6  10   2       37.29       29.14      7.95 o 
   7  10   2        9.10        8.46      3.41 o 
   8  10   2       48.80       47.19     16.03 o 
   0  11   2       41.16       38.35      2.83 o 
   1  11   2      454.03      459.47      9.15 o 
   2  11   2      188.85      177.60      5.22 o 
   3  11   2       19.94       15.95      3.39 o 
   4  11   2       53.23       54.43      6.01 o 
   5  11   2       23.79       25.04      7.33 o 
   6  11   2       32.35       33.51      8.83 o 
   7  11   2       41.62       43.69     10.24 o 
   0  12   2       57.70       52.97     14.08 o 
   1  12   2      428.72      428.28      6.58 o 
   2  12   2       20.12       19.34      3.81 o 
   3  12   2      144.34      120.77      7.35 o 
   4  12   2       25.45       26.35      6.13 o 
   5  12   2       22.92       28.62      6.66 o 
   6  12   2        4.49        6.35      3.59 o 
   0  13   2        2.43        3.83      2.35 o 
   1  13   2        9.66        9.26      3.92 o 
   2  13   2       72.72       65.07     15.77 o 
   3  13   2       89.63       91.26      7.61 o 
   4  13   2        4.00        6.29      2.93 o 
   5  13   2        6.41        6.07      3.17 o 
   6  13   2       22.31       17.27      6.23 o 
   0  14   2       10.53       12.15      5.91 o 
   1  14   2        0.21        2.29      2.96 o 
   2  14   2       74.14       64.65     26.14 o 
   3  14   2      135.40      135.65      8.94 o 
   4  14   2      100.17       98.64     28.07 o 
   5  14   2       35.27       42.22     11.83 o 
   0  15   2        1.06        1.09      5.10 o 
   1  15   2        5.73        7.07      5.21 o 
   2  15   2       32.66       26.20     18.24 o 
   3  15   2       97.33      105.61     16.93 o 
   0  16   2        0.91        2.35      6.95 o 
   1   0   3      518.81      456.86      8.69 o 
   2   0   3       39.67       39.07      1.53 o 
   3   0   3      301.74      315.10      4.46 o 
   4   0   3      419.22      461.68     10.18 o 
   5   0   3        0.13        3.95      2.06 o 
   6   0   3        3.94        4.77      3.13 o 
   7   0   3      969.42     1008.70     32.62 o 
   8   0   3        0.25        2.99      3.24 o 
   9   0   3       68.08       68.28     16.57 o 
  10   0   3       16.47       17.27      7.13 o 
   0   1   3    14904.98    13007.57    118.40 o 
   1   1   3     5273.36     4766.38     36.25 o 
   2   1   3      641.76      596.33      4.83 o 
   3   1   3     2163.07     2261.98     20.27 o 
   4   1   3     2824.96     3056.14     30.25 o 
   5   1   3      237.83      236.99      4.80 o 
   6   1   3      403.60      432.89      8.20 o 
   7   1   3      676.03      649.78     12.08 o 
   8   1   3       50.37       49.30      6.56 o 
   9   1   3      135.93      127.53      8.24 o 
  10   1   3      260.61      272.17      7.69 o 
   0   2   3     7342.04     6427.35     29.87 o 
   1   2   3      500.33      459.87      4.13 o 
   2   2   3     3344.55     3392.65     23.80 o 
   3   2   3     1325.10     1426.65     10.39 o 
   4   2   3       32.45       36.16      3.34 o 
   5   2   3      659.67      642.45      8.65 o 
   6   2   3       39.16       51.44      6.70 o 
   7   2   3        4.97        6.29      1.89 o 
   8   2   3       59.11       64.96      6.40 o 
   9   2   3       16.10       18.35      3.39 o 
  10   2   3      228.51      257.35      7.71 o 
   0   3   3       62.57       60.72      1.49 o 
   1   3   3      199.76      184.88      2.51 o 
   2   3   3       70.25       78.34      1.57 o 
   3   3   3      244.66      292.79      4.35 o 
   4   3   3      783.71      854.04      9.57 o 
   5   3   3      578.04      589.94      8.20 o 
   6   3   3      605.71      565.52     10.65 o 
   7   3   3      110.62       94.25     10.56 o 
   8   3   3        8.66       12.72      2.65 o 
   9   3   3        8.55       10.61      2.81 o 
  10   3   3       45.72       37.04      8.73 o 
   0   4   3      168.35      194.17      2.93 o 
   1   4   3      168.18      150.30      2.07 o 
   2   4   3     1518.73     1578.62     13.37 o 
   3   4   3       22.36       15.90      1.93 o 
   4   4   3      787.24      853.59      9.09 o 
   5   4   3       21.11       18.97      2.33 o 
   6   4   3      294.52      298.00      5.56 o 
   7   4   3       66.55       64.65      5.13 o 
   8   4   3      125.62      130.05      8.29 o 
   9   4   3       20.50       21.10      5.55 o 
   0   5   3      863.06      939.43     14.43 o 
   1   5   3      531.87      527.51      6.24 o 
   2   5   3     2438.23     2573.30     26.26 o 
   3   5   3        6.37        7.64      1.24 o 
   4   5   3      602.94      622.07      7.42 o 
   5   5   3      103.50      100.62      2.80 o 
   6   5   3       35.78       41.77      3.25 o 
   7   5   3       14.50       18.28      3.57 o 
   8   5   3       44.55       43.21      7.75 o 
   9   5   3       25.71       28.33      6.90 o 
   0   6   3       93.04      111.93      2.29 o 
   1   6   3      691.72      669.35      5.23 o 
   2   6   3      468.06      431.84      6.61 o 
   3   6   3      262.91      288.64      6.36 o 
   4   6   3      301.17      330.39      5.60 o 
   5   6   3        2.31        3.63      1.09 o 
   6   6   3       12.82       11.49      2.33 o 
   7   6   3       60.51       53.26      8.69 o 
   8   6   3       55.95       60.46      7.57 o 
   9   6   3        3.88        6.15      3.11 o 
   0   7   3       47.85       53.44      1.90 o 
   1   7   3      482.60      468.72      5.97 o 
   2   7   3      263.88      249.94      5.88 o 
   3   7   3       19.32       22.96      2.43 o 
   4   7   3      238.00      228.64      4.15 o 
   5   7   3      158.06      157.18      5.04 o 
   6   7   3      123.74      110.40      5.70 o 
   7   7   3       47.96       47.93      7.81 o 
   8   7   3      165.05      182.98      7.29 o 
   9   7   3        7.77        7.97      3.81 o 
   0   8   3     1663.19     1660.98     19.38 o 
   1   8   3       84.52       94.19      2.54 o 
   2   8   3       13.40       14.62      2.13 o 
   3   8   3       92.90       79.12      2.57 o 
   4   8   3      157.87      137.96      5.26 o 
   5   8   3        5.05        6.27      2.23 o 
   6   8   3      143.73      148.52      5.68 o 
   7   8   3       56.91       58.52     10.83 o 
   8   8   3       17.68       17.94      4.42 o 
   0   9   3       25.08       26.46      3.10 o 
   1   9   3      144.54      147.89      3.63 o 
   2   9   3      236.62      231.30      5.54 o 
   3   9   3       23.66       24.41      4.31 o 
   4   9   3       34.37       31.84      4.50 o 
   5   9   3        2.56        6.32      2.03 o 
   6   9   3       77.63       80.09      5.63 o 
   7   9   3        8.44        7.13      2.67 o 
   8   9   3      159.43      174.01     10.98 o 
   0  10   3        6.71        6.61      1.73 o 
   1  10   3      146.28      128.08      3.43 o 
   2  10   3      342.85      329.99      6.88 o 
   3  10   3      105.24      100.88      4.56 o 
   4  10   3       38.48       43.42      8.81 o 
   5  10   3       47.69       44.91      8.69 o 
   6  10   3       56.33       42.17      9.11 o 
   7  10   3       33.01       34.66      8.97 o 
   8  10   3       21.44       14.40      4.76 o 
   0  11   3      198.09      209.19      7.98 o 
   1  11   3       78.20       77.03      3.68 o 
   2  11   3      614.63      620.23     21.96 o 
   3  11   3       61.24       68.23      5.39 o 
   4  11   3       65.00       60.72      6.30 o 
   5  11   3       12.28        8.76      2.98 o 
   6  11   3       13.67       17.67      4.74 o 
   7  11   3       94.39       94.21     17.68 o 
   0  12   3        2.19        4.09      3.74 o 
   1  12   3      289.04      275.39      7.28 o 
   2  12   3      115.60      104.46      4.89 o 
   3  12   3      110.66      116.86      7.62 o 
   4  12   3        3.74        4.49      2.33 o 
   5  12   3       19.27       22.06      6.34 o 
   6  12   3        5.85        5.06      3.89 o 
   0  13   3        7.32        4.13      4.44 o 
   1  13   3        7.53        4.98      3.79 o 
   2  13   3       11.36       11.31      4.17 o 
   3  13   3       14.17       11.00      3.82 o 
   4  13   3      189.07      233.27     12.38 o 
   5  13   3       66.76       56.05     15.86 o 
   0  14   3        1.02        5.21     11.10 o 
   1  14   3       30.94       21.78     12.32 o 
   2  14   3      137.55      123.95     11.78 o 
   3  14   3       24.28       24.62      7.42 o 
   4  14   3       10.98       12.42      5.03 o 
   0  15   3       78.34       68.47     55.11 o 
   1  15   3       26.23       25.18     14.69 o 
   2  15   3       47.10       33.03     33.56 o 
   3  15   3       31.80       35.30     23.03 o 
   0   0   4     5676.58     5348.45    106.15 o 
   1   0   4       96.48       89.81      1.90 o 
   2   0   4     4556.50     4463.21     49.25 o 
   3   0   4      711.28      678.67     13.42 o 
   4   0   4      113.71      129.69      3.68 o 
   5   0   4        0.10        5.04      2.27 o 
   6   0   4       23.62       35.06      5.89 o 
   7   0   4       70.33       85.79     13.17 o 
   8   0   4       32.74       33.45      7.10 o 
   9   0   4        1.22        3.69      2.71 o 
  10   0   4        1.23        4.19      3.02 o 
   0   1   4     3110.95     2917.73     30.38 o 
   1   1   4     6213.74     5743.30     60.36 o 
   2   1   4     1350.28     1345.54     15.03 o 
   3   1   4      541.33      520.16      4.94 o 
   4   1   4       50.17       51.75      5.20 o 
   5   1   4       92.46       88.30      4.74 o 
   6   1   4      395.17      376.60      7.48 o 
   7   1   4       27.53       26.99      3.68 o 
   8   1   4       32.65       34.46      5.43 o 
   9   1   4       41.13       41.71      7.73 o 
  10   1   4       55.95       41.54     12.66 o 
   0   2   4     7013.01     6751.46    118.17 o 
   1   2   4     6461.17     6060.82     52.24 o 
   2   2   4     1361.10     1301.74      7.37 o 
   3   2   4      200.76      212.82      3.39 o 
   4   2   4        8.17        9.21      1.58 o 
   5   2   4        1.74        2.38      1.18 o 
   6   2   4       32.11       29.39      4.21 o 
   7   2   4       12.16       10.83      2.69 o 
   8   2   4      152.87      166.58      6.62 o 
   9   2   4       28.01       28.17      5.04 o 
  10   2   4       24.05       17.81      5.07 o 
   0   3   4        0.08        1.66      0.57 o 
   1   3   4     1037.43      998.87      7.20 o 
   2   3   4      203.52      196.86      2.60 o 
   3   3   4      433.91      461.75      6.50 o 
   4   3   4      671.85      700.32     11.43 o 
   5   3   4      352.56      339.73      5.78 o 
   6   3   4      262.57      249.75      5.83 o 
   7   3   4      434.98      419.52      9.76 o 
   8   3   4       23.23       28.02      4.97 o 
   9   3   4       32.88       29.12      6.57 o 
  10   3   4       29.88       24.10      7.30 o 
   0   4   4      926.13      892.27      7.36 o 
   1   4   4      394.27      423.99      3.90 o 
   2   4   4      324.14      339.26      5.40 o 
   3   4   4      610.18      643.08      6.32 o 
   4   4   4      825.80      844.01      9.70 o 
   5   4   4      156.07      154.50      3.25 o 
   6   4   4      451.06      438.06      8.68 o 
   7   4   4      112.59      105.42      4.88 o 
   8   4   4       22.42       16.12      3.52 o 
   9   4   4       11.24       10.64      3.48 o 
   0   5   4      133.88      127.24      2.58 o 
   1   5   4       20.87       17.60      1.95 o 
   2   5   4      897.29     1008.07      8.95 o 
   3   5   4       19.76       18.22      2.61 o 
   4   5   4      244.25      231.30      4.32 o 
   5   5   4       67.73       68.89      5.30 o 
   6   5   4      667.09      644.51     16.63 o 
   7   5   4       53.13       57.51      8.40 o 
   8   5   4       92.77       99.68      9.79 o 
   9   5   4        3.50        4.30      2.80 o 
   0   6   4      262.64      238.39      3.47 o 
   1   6   4       40.51       44.18      2.22 o 
   2   6   4      598.71      636.31      7.83 o 
   3   6   4      181.63      199.64      3.90 o 
   4   6   4       79.48       82.12      3.38 o 
   5   6   4       44.64       44.37      6.18 o 
   6   6   4      291.52      276.57      7.59 o 
   7   6   4       35.45       44.40      7.09 o 
   8   6   4       78.65       79.63      5.84 o 
   9   6   4        8.53       12.27      4.08 o 
   0   7   4      207.41      234.82      4.62 o 
   1   7   4       19.69       25.91      3.64 o 
   2   7   4     1286.52     1305.80     12.72 o 
   3   7   4      280.91      306.58      6.51 o 
   4   7   4      642.80      644.40     11.91 o 
   5   7   4      531.50      534.99      9.62 o 
   6   7   4      237.06      229.25      5.65 o 
   7   7   4       24.58       20.63      3.93 o 
   8   7   4      123.24      147.41     13.65 o 
   9   7   4        0.78        1.16      3.03 o 
   0   8   4        4.08        5.13      1.47 o 
   1   8   4       54.35       51.29      2.97 o 
   2   8   4      244.00      251.35      5.06 o 
   3   8   4       51.73       42.23      3.66 o 
   4   8   4      256.72      244.17      5.39 o 
   5   8   4       53.25       52.71      4.47 o 
   6   8   4       41.59       36.84      5.40 o 
   7   8   4       17.66       21.77      3.78 o 
   8   8   4      224.20      240.45      9.10 o 
   0   9   4        0.91        1.32      0.51 o 
   1   9   4      607.02      592.26     10.08 o 
   2   9   4      387.61      376.94      8.41 o 
   3   9   4      179.39      180.56      5.82 o 
   4   9   4      262.17      246.49      8.20 o 
   5   9   4       21.35       25.16      4.73 o 
   6   9   4       82.16       90.02      6.28 o 
   7   9   4        1.97        2.73      2.08 o 
   8   9   4      121.67      135.25     10.13 o 
   0  10   4      577.27      474.39     78.56 o 
   1  10   4      539.14      540.60     10.06 o 
   2  10   4       50.47       60.78     10.29 o 
   3  10   4       37.72       39.54      7.10 o 
   4  10   4      186.11      230.31      7.02 o 
   5  10   4      114.63       99.85      8.53 o 
   6  10   4       18.49       14.75      3.38 o 
   7  10   4        1.14        3.88      2.63 o 
   0  11   4       59.69       66.53      6.00 o 
   1  11   4      365.36      351.30     10.45 o 
   2  11   4      330.68      298.74      6.33 o 
   3  11   4        6.66        8.40      2.26 o 
   4  11   4       20.35       17.66      4.49 o 
   5  11   4       37.15       26.81      6.22 o 
   6  11   4        5.90        8.64      3.33 o 
   7  11   4       79.25       90.52     13.30 o 
   0  12   4        1.08        2.74      7.84 o 
   1  12   4       89.60       91.46      5.48 o 
   2  12   4      152.95      143.05      6.90 o 
   3  12   4       61.94       58.45      4.28 o 
   4  12   4      169.25      195.21      8.53 o 
   5  12   4        5.46        7.30      3.52 o 
   6  12   4       27.70       28.75     11.10 o 
   0  13   4        8.70        8.64      4.46 o 
   1  13   4       25.42       20.07      7.98 o 
   2  13   4        7.09        8.92      3.72 o 
   3  13   4       10.07       11.29      4.33 o 
   4  13   4      100.32      111.08     22.95 o 
   5  13   4       34.30       33.75      9.06 o 
   0  14   4       18.16        8.27     12.26 o 
   1  14   4       72.35       71.92     26.82 o 
   2  14   4        3.50        4.62      2.26 o 
   3  14   4      119.19      119.64      7.82 o 
   4  14   4       24.94       21.01      9.98 o 
   0  15   4       24.66       10.09     11.74 o 
   1  15   4        9.44       10.09      7.14 o 
   2  15   4       13.23        6.74      7.06 o 
   3  15   4       22.89       18.55     10.14 o 
   1   0   5     2587.61     2574.81     27.37 o 
   2   0   5      247.03      243.91      3.62 o 
   3   0   5     1014.60     1027.00     11.53 o 
   4   0   5       13.83       15.92      2.81 o 
   5   0   5       52.06       60.41     11.26 o 
   6   0   5      129.44      125.97     20.25 o 
   7   0   5      444.75      429.93     18.60 o 
   8   0   5       68.42       78.63     13.02 o 
   9   0   5       11.68        9.00      2.91 o 
  10   0   5        0.07        2.45      3.15 o 
   0   1   5      254.10      270.15      3.93 o 
   1   1   5      663.66      635.33      5.15 o 
   2   1   5      515.03      587.55      9.83 o 
   3   1   5      623.25      605.30      6.17 o 
   4   1   5      383.00      369.40      7.47 o 
   5   1   5       29.37       27.03      3.17 o 
   6   1   5      214.13      196.41      6.46 o 
   7   1   5      417.01      409.65      9.98 o 
   8   1   5       26.71       27.66      5.11 o 
   9   1   5       40.59       40.47      7.93 o 
  10   1   5       15.24       17.48      4.24 o 
   0   2   5      637.50      646.66      7.45 o 
   1   2   5     2484.09     2628.44     13.37 o 
   2   2   5      791.08      812.85      4.34 o 
   3   2   5       67.11       61.35      1.59 o 
   4   2   5      321.34      324.03      6.98 o 
   5   2   5      162.03      165.49      4.08 o 
   6   2   5        4.72        8.15      1.78 o 
   7   2   5       48.11       46.30      6.47 o 
   8   2   5       15.35       13.79      2.99 o 
   9   2   5       19.18       17.65      3.65 o 
  10   2   5        7.11        6.73      3.03 o 
   0   3   5     2491.34     2664.63     28.61 o 
   1   3   5     2288.19     2427.30     21.76 o 
   2   3   5      719.66      742.80      5.22 o 
   3   3   5      364.95      382.34      6.66 o 
   4   3   5       95.61       87.61      3.33 o 
   5   3   5      692.79      682.95     10.53 o 
   6   3   5      102.13      101.61      6.00 o 
   7   3   5       41.52       41.02      5.90 o 
   8   3   5       29.97       29.67      5.39 o 
   9   3   5        0.82        3.00      2.25 o 
   0   4   5     5735.23     5642.97     64.23 o 
   1   4   5     2243.71     2405.51     21.84 o 
   2   4   5      610.82      625.56      8.19 o 
   3   4   5      695.80      709.44      7.44 o 
   4   4   5      187.99      168.90      3.86 o 
   5   4   5      319.26      312.71      7.23 o 
   6   4   5      497.63      479.26      8.32 o 
   7   4   5       14.09       14.65      3.43 o 
   8   4   5       20.02       23.45      4.44 o 
   9   4   5       30.87       26.59      6.48 o 
   0   5   5     1032.38     1123.09      8.83 o 
   1   5   5      215.52      233.22      3.23 o 
   2   5   5      997.05     1022.13     14.23 o 
   3   5   5      510.54      522.61      7.23 o 
   4   5   5      238.88      254.57      4.56 o 
   5   5   5       99.06      102.83      5.61 o 
   6   5   5      133.66      136.40      8.63 o 
   7   5   5       41.44       40.70      6.76 o 
   8   5   5        8.54       11.27      2.64 o 
   9   5   5       38.77       32.73      7.90 o 
   0   6   5        6.28        7.16      1.26 o 
   1   6   5       50.08       46.26      2.31 o 
   2   6   5      503.27      527.28      6.47 o 
   3   6   5       18.59       23.14      2.55 o 
   4   6   5      623.11      653.87     10.01 o 
   5   6   5      181.13      163.01      4.77 o 
   6   6   5       39.91       40.30      5.67 o 
   7   6   5       21.73       26.03      5.45 o 
   8   6   5        9.61        7.96      2.90 o 
   9   6   5       32.83       41.83     10.51 o 
   0   7   5       53.35       50.60      2.18 o 
   1   7   5       23.00       19.84      2.76 o 
   2   7   5      392.77      382.95      6.24 o 
   3   7   5       10.79        9.65      0.77 o 
   4   7   5      799.51      799.28      9.89 o 
   5   7   5      262.57      261.52      6.20 o 
   6   7   5       39.52       38.00      5.53 o 
   7   7   5       62.75       60.10      9.64 o 
   8   7   5       18.37       19.83      4.51 o 
   9   7   5       82.41       69.23     19.69 o 
   0   8   5      175.07      171.10      6.41 o 
   1   8   5      320.41      292.09      5.31 o 
   2   8   5      812.99      802.00     11.18 o 
   3   8   5      369.89      355.93     10.96 o 
   4   8   5       61.67       57.19      4.22 o 
   5   8   5      236.51      227.28      6.81 o 
   6   8   5       70.11       74.10     10.40 o 
   7   8   5       11.09       13.44      3.31 o 
   8   8   5       72.50       81.85     13.02 o 
   0   9   5        6.42        9.05      3.17 o 
   1   9   5       70.38       63.84      3.09 o 
   2   9   5      795.01      775.46     11.02 o 
   3   9   5      317.72      316.57      8.06 o 
   4   9   5      154.22      156.62      5.27 o 
   5   9   5       91.48       95.67     10.87 o 
   6   9   5        6.93        6.75      2.16 o 
   7   9   5      160.82      175.41     11.78 o 
   8   9   5        3.39        6.41      2.86 o 
   0  10   5      706.42      760.20     25.36 o 
   1  10   5       35.31       41.16      7.90 o 
   2  10   5       85.43       90.33      5.79 o 
   3  10   5       29.12       23.57      4.66 o 
   4  10   5       63.88       61.87     10.76 o 
   5  10   5       14.31       13.65      3.28 o 
   6  10   5       21.29       24.81      5.07 o 
   7  10   5      112.55      126.51     14.62 o 
   0  11   5       13.27       11.03      4.79 o 
   1  11   5      146.36      144.51      6.31 o 
   2  11   5       74.17       66.01      9.38 o 
   3  11   5       37.68       30.90      6.43 o 
   4  11   5       52.04       61.24      7.23 o 
   5  11   5      105.95      120.93      7.76 o 
   6  11   5        0.13        2.36      2.47 o 
   7  11   5       47.98       42.89     15.53 o 
   0  12   5       91.74       96.18      9.40 o 
   1  12   5       82.97       85.17      6.40 o 
   2  12   5       27.35       23.82      6.27 o 
   3  12   5      210.50      214.45      7.63 o 
   4  12   5       15.14       14.92      3.59 o 
   5  12   5       13.05       17.08      5.79 o 
   6  12   5       27.60       31.82     12.64 o 
   0  13   5        0.45        0.28      3.55 o 
   1  13   5      180.75      182.54      7.37 o 
   2  13   5        3.35        5.19      3.61 o 
   3  13   5       15.18       17.32      5.27 o 
   4  13   5      112.37      117.40     10.54 o 
   5  13   5        4.12        5.32      3.41 o 
   0  14   5        7.14        6.94      7.78 o 
   1  14   5       19.15       15.82      7.37 o 
   2  14   5       13.30       11.92      5.13 o 
   3  14   5       70.12       59.68     19.42 o 
   4  14   5       78.88       72.38     23.59 o 
   0  15   5        4.01        8.86      5.79 o 
   1  15   5       29.97       25.56     17.02 o 
   2  15   5        7.11        6.97      7.54 o 
   3  15   5      109.52       89.03     44.17 o 
   0   0   6     3685.22     3784.90     56.91 o 
   1   0   6      169.57      173.51      3.14 o 
   2   0   6        2.98        2.12      0.99 o 
   3   0   6       27.74       46.02      3.12 o 
   4   0   6      189.19      197.47      4.91 o 
   5   0   6       63.59       68.63      6.13 o 
   6   0   6      347.11      356.11     10.26 o 
   7   0   6      459.81      444.42     21.85 o 
   8   0   6       48.05       42.79      8.70 o 
   9   0   6       54.33       48.71     11.57 o 
   0   1   6     2265.39     2290.09     11.99 o 
   1   1   6     1360.83     1370.62      9.79 o 
   2   1   6      149.20      157.37      2.06 o 
   3   1   6      189.33      183.04      2.66 o 
   4   1   6       46.42       39.48      3.25 o 
   5   1   6      132.20      130.78      3.98 o 
   6   1   6      191.29      185.85      6.63 o 
   7   1   6        9.86       12.05      2.59 o 
   8   1   6       51.19       47.75      7.22 o 
   9   1   6       43.02       41.34      8.10 o 
   0   2   6      121.21      138.68      2.55 o 
   1   2   6      692.13      721.12      5.68 o 
   2   2   6      219.46      249.79      2.82 o 
   3   2   6      193.45      198.07      2.66 o 
   4   2   6       61.52       66.26      2.41 o 
   5   2   6       49.39       47.09      3.58 o 
   6   2   6       84.84       81.22      5.02 o 
   7   2   6      355.86      337.27      7.44 o 
   8   2   6        7.84       11.04      2.36 o 
   9   2   6       32.89       29.31      6.32 o 
   0   3   6     4642.85     4829.64     44.68 o 
   1   3   6      893.01      839.78      5.17 o 
   2   3   6       92.59       98.93      1.81 o 
   3   3   6      299.27      301.23      4.65 o 
   4   3   6      150.95      150.28      2.95 o 
   5   3   6      126.77      119.86      4.25 o 
   6   3   6       52.32       52.69      6.39 o 
   7   3   6       45.31       48.96      6.90 o 
   8   3   6       56.84       55.44      9.29 o 
   9   3   6        7.71        8.67      2.94 o 
   0   4   6     3561.56     3765.69     36.31 o 
   1   4   6      914.13      964.39      8.55 o 
   2   4   6      327.30      322.56      4.16 o 
   3   4   6      178.07      199.27      4.13 o 
   4   4   6      201.12      189.11      4.03 o 
   5   4   6      820.82      851.16     11.18 o 
   6   4   6       75.06       75.72      3.49 o 
   7   4   6        5.49        6.82      2.20 o 
   8   4   6        6.04       10.08      2.80 o 
   9   4   6       95.46       98.88      9.16 o 
   0   5   6     1331.80     1416.37     13.56 o 
   1   5   6       68.92       71.67      1.43 o 
   2   5   6      142.43      129.90      2.51 o 
   3   5   6       61.37       61.70      2.80 o 
   4   5   6      912.54      951.37     10.72 o 
   5   5   6     1579.35     1614.89     14.77 o 
   6   5   6       89.22       86.16      6.06 o 
   7   5   6       40.61       43.46      7.41 o 
   8   5   6       17.09       17.79      3.75 o 
   9   5   6        8.05        9.84      2.89 o 
   0   6   6       77.43       81.21      3.51 o 
   1   6   6      929.75     1015.43     11.04 o 
   2   6   6      603.95      590.20      9.60 o 
   3   6   6      175.05      176.03      3.56 o 
   4   6   6      912.94      929.75     12.07 o 
   5   6   6      380.57      372.17      7.55 o 
   6   6   6      258.62      238.38      6.53 o 
   7   6   6      145.83      141.44      6.83 o 
   8   6   6      101.28       90.42      8.35 o 
   9   6   6        8.13        7.48      3.02 o 
   0   7   6        0.84        1.36      0.61 o 
   1   7   6      211.46      217.18      3.49 o 
   2   7   6      427.57      431.96      5.89 o 
   3   7   6       86.13       85.22      3.85 o 
   4   7   6       75.39       79.97      3.14 o 
   5   7   6      129.27      126.19      4.90 o 
   6   7   6      220.37      209.02      6.09 o 
   7   7   6       12.79       12.53      2.97 o 
   8   7   6       17.17       18.60      3.93 o 
   0   8   6        2.99        5.29      1.42 o 
   1   8   6      238.70      233.60      5.24 o 
   2   8   6      354.52      347.37      5.62 o 
   3   8   6       83.01       70.73      4.65 o 
   4   8   6       33.71       30.77      5.27 o 
   5   8   6      130.31      131.00      6.81 o 
   6   8   6       75.34       70.92      6.68 o 
   7   8   6        7.78       10.53      2.91 o 
   8   8   6      103.64      103.32     12.25 o 
   0   9   6       30.94       25.66      6.70 o 
   1   9   6       19.62       16.32      2.94 o 
   2   9   6      223.82      207.30      9.59 o 
   3   9   6      141.10      151.16      5.97 o 
   4   9   6      307.15      307.63      6.76 o 
   5   9   6       36.41       34.23      6.23 o 
   6   9   6       17.58       20.87      4.30 o 
   7   9   6       43.63       46.93     10.33 o 
   8   9   6      105.79      105.39     12.35 o 
   0  10   6       93.33       93.65      9.26 o 
   1  10   6      152.71      141.81      4.57 o 
   2  10   6      784.37      840.25     15.00 o 
   3  10   6      182.61      197.16      6.39 o 
   4  10   6       49.13       52.74      8.39 o 
   5  10   6       10.31       13.25      3.40 o 
   6  10   6        6.96        8.28      2.00 o 
   7  10   6       17.66       18.97      6.61 o 
   0  11   6       30.65       23.65      9.77 o 
   1  11   6       74.73       74.26      8.67 o 
   2  11   6       56.54       59.47      5.34 o 
   3  11   6      125.25      133.16      6.06 o 
   4  11   6       16.93       20.54      5.08 o 
   5  11   6       39.83       45.47      7.91 o 
   6  11   6       88.77       71.76     15.61 o 
   7  11   6       14.97        8.31      4.15 o 
   0  12   6       25.76       23.60      9.56 o 
   1  12   6       30.69       31.98      6.71 o 
   2  12   6       49.60       49.44     10.29 o 
   3  12   6       80.11       80.31     15.49 o 
   4  12   6      259.36      278.19      8.82 o 
   5  12   6      123.42      141.87      8.24 o 
   6  12   6       46.84       43.69     14.31 o 
   0  13   6       34.51       26.31     13.51 o 
   1  13   6        1.13        3.05      1.80 o 
   2  13   6       41.73       36.85     10.86 o 
   3  13   6       74.77       67.19     19.03 o 
   4  13   6       40.59       38.63     12.49 o 
   5  13   6       15.05       22.44      6.47 o 
   0  14   6       14.63       13.40      8.99 o 
   1  14   6       35.63       27.09     11.50 o 
   2  14   6        0.43        3.28      2.51 o 
   3  14   6       47.17       41.08     14.28 o 
   4  14   6       16.73       17.11      5.17 o 
   0  15   6       42.75       37.15     26.86 o 
   1  15   6       13.73       12.30     11.78 o 
   2  15   6        7.69        4.57      3.98 o 
   1   0   7      328.80      344.96      5.14 o 
   2   0   7      510.87      545.29      7.00 o 
   3   0   7        2.20        6.26      1.23 o 
   4   0   7      329.54      327.17      7.44 o 
   5   0   7      348.17      370.17      9.39 o 
   6   0   7        9.54       14.98      3.76 o 
   7   0   7      178.24      171.03     10.88 o 
   8   0   7      275.94      269.68     10.62 o 
   9   0   7       93.81      104.25     12.77 o 
   0   1   7       21.59       24.90      2.91 o 
   1   1   7      550.94      561.99      4.78 o 
   2   1   7     1318.99     1333.92     13.82 o 
   3   1   7      181.36      166.98      2.63 o 
   4   1   7      283.07      279.04      3.95 o 
   5   1   7      132.51      126.47      4.25 o 
   6   1   7     1001.37     1026.04     14.72 o 
   7   1   7      174.40      155.58      6.95 o 
   8   1   7      136.30      145.46     11.03 o 
   9   1   7       11.93       13.20      3.24 o 
   0   2   7     2069.34     2164.00     20.09 o 
   1   2   7     2058.80     2070.85     29.07 o 
   2   2   7      380.46      442.01      4.30 o 
   3   2   7      302.16      294.02      4.16 o 
   4   2   7      143.37      147.99      2.90 o 
   5   2   7      447.59      438.56      6.54 o 
   6   2   7      417.92      408.20      7.72 o 
   7   2   7       94.84       97.72     11.75 o 
   8   2   7       70.69       79.92      8.43 o 
   9   2   7        6.02        5.85      2.30 o 
   0   3   7      108.57      115.10      3.02 o 
   1   3   7     1575.04     1828.95     16.28 o 
   2   3   7      378.40      381.04      4.33 o 
   3   3   7      236.26      248.90      3.90 o 
   4   3   7      397.77      420.76      5.89 o 
   5   3   7      173.62      177.32      3.88 o 
   6   3   7      259.74      264.55      5.99 o 
   7   3   7       20.31       21.13      3.81 o 
   8   3   7        9.06       10.43      2.55 o 
   9   3   7       37.08       29.24      6.92 o 
   0   4   7     3026.69     3207.23     27.32 o 
   1   4   7      631.02      712.37      9.41 o 
   2   4   7      505.71      543.28      5.39 o 
   3   4   7      143.21      147.58      3.56 o 
   4   4   7      266.01      246.01      4.70 o 
   5   4   7      108.39      108.39      5.27 o 
   6   4   7      171.86      165.70      6.38 o 
   7   4   7       90.43      102.46     11.59 o 
   8   4   7       13.62       11.92      2.72 o 
   9   4   7       50.69       41.82      9.48 o 
   0   5   7      283.02      296.49      5.30 o 
   1   5   7      445.41      424.81      4.96 o 
   2   5   7       82.23       81.65      2.12 o 
   3   5   7      408.05      391.67      5.57 o 
   4   5   7      267.03      252.64      4.82 o 
   5   5   7      194.40      194.89      5.87 o 
   6   5   7      294.07      288.85      7.58 o 
   7   5   7        6.83        6.11      1.98 o 
   8   5   7        1.71        3.74      2.11 o 
   9   5   7        4.06        8.03      3.38 o 
   0   6   7     1128.27     1118.18     23.66 o 
   1   6   7      769.94      746.24      7.97 o 
   2   6   7       52.83       48.88      4.05 o 
   3   6   7      565.05      603.18      8.20 o 
   4   6   7     1074.41     1066.35     11.91 o 
   5   6   7      207.73      218.11      6.35 o 
   6   6   7      351.17      343.09      8.67 o 
   7   6   7       14.69       15.75      3.27 o 
   8   6   7      118.37      103.85      9.98 o 
   9   6   7       60.44       48.17     13.12 o 
   0   7   7        7.23        8.22      1.60 o 
   1   7   7      278.06      285.47      5.22 o 
   2   7   7      775.87      768.55     13.49 o 
   3   7   7      272.12      269.53      4.87 o 
   4   7   7      112.06      111.66      4.03 o 
   5   7   7       82.85       82.59      4.74 o 
   6   7   7        3.03        3.00      1.78 o 
   7   7   7      130.62      134.42      9.24 o 
   8   7   7      130.13      119.85     20.92 o 
   0   8   7       16.23       14.29      1.56 o 
   1   8   7      788.07      796.11     13.05 o 
   2   8   7     2888.71     3034.87     44.09 o 
   3   8   7      616.60      597.73      9.97 o 
   4   8   7       19.97       22.00      3.96 o 
   5   8   7        9.22       10.81      2.34 o 
   6   8   7      160.52      171.48      7.69 o 
   7   8   7      108.51      127.11      8.26 o 
   8   8   7       51.26       46.12     10.77 o 
   0   9   7        3.83        4.48      2.83 o 
   1   9   7      286.70      259.02     14.59 o 
   2   9   7       98.42       90.49      3.77 o 
   3   9   7       69.35       69.64      9.92 o 
   4   9   7       47.73       49.04      4.91 o 
   5   9   7       29.78       39.17      7.15 o 
   6   9   7      110.17      117.64      8.51 o 
   7   9   7       35.83       34.15      8.55 o 
   0  10   7       47.06       58.86     20.12 o 
   1  10   7       95.29       95.72      5.77 o 
   2  10   7      300.06      296.95      8.79 o 
   3  10   7       14.07       17.79      3.51 o 
   4  10   7       21.83       24.05      4.62 o 
   5  10   7       24.60       29.22      7.33 o 
   6  10   7        7.81        7.80      3.10 o 
   7  10   7       54.35       53.83     13.30 o 
   0  11   7       29.11       24.54     10.33 o 
   1  11   7      254.96      259.94      7.58 o 
   2  11   7       47.68       51.53     10.81 o 
   3  11   7        7.62        9.71      2.85 o 
   4  11   7       98.30      108.16      5.97 o 
   5  11   7       30.21       24.40      6.66 o 
   6  11   7       99.67      101.87      8.93 o 
   0  12   7       32.29       31.87     14.25 o 
   1  12   7       36.02       30.86      7.91 o 
   2  12   7       36.95       36.85      9.41 o 
   3  12   7       16.12       13.67      4.23 o 
   4  12   7       11.35       11.42      2.73 o 
   5  12   7       36.60       35.91      9.97 o 
   6  12   7       14.47       21.30      8.54 o 
   0  13   7      115.37      122.51     26.93 o 
   1  13   7        4.25        7.63      2.44 o 
   2  13   7        6.09        7.77      2.81 o 
   3  13   7        7.55        6.52      3.09 o 
   4  13   7       27.06       19.89      7.71 o 
   5  13   7       42.62       38.49     14.76 o 
   0  14   7        7.20        7.04      6.10 o 
   1  14   7       30.22       17.38      9.79 o 
   2  14   7        0.30        1.54      1.83 o 
   3  14   7       14.80       13.97      4.67 o 
   4  14   7        1.42        5.01      3.41 o 
   0  15   7        0.15        0.53      3.83 o 
   1  15   7        6.49        6.42      5.27 o 
   2  15   7       15.04       10.87      7.66 o 
   0   0   8       17.49       15.48      3.13 o 
   1   0   8      465.13      442.90      6.78 o 
   2   0   8       21.26       20.04      2.99 o 
   3   0   8      475.34      495.68      7.75 o 
   4   0   8      364.97      337.72      6.57 o 
   5   0   8        0.10        1.73      2.91 o 
   6   0   8      235.28      213.85     12.47 o 
   7   0   8        2.45        4.06      2.32 o 
   8   0   8      175.17      189.27     10.34 o 
   9   0   8        0.06        4.85      3.19 o 
   0   1   8     1477.44     1397.88     17.29 o 
   1   1   8      607.46      604.53      5.41 o 
   2   1   8       25.11       21.03      1.64 o 
   3   1   8      218.01      219.93      3.74 o 
   4   1   8      479.16      483.26      5.81 o 
   5   1   8       24.06       21.09      2.72 o 
   6   1   8       95.36       93.18      6.39 o 
   7   1   8      107.20      127.38     11.08 o 
   8   1   8       88.94       80.23     10.85 o 
   9   1   8        4.69        4.89      2.17 o 
   0   2   8     4656.01     4864.37     80.04 o 
   1   2   8     1117.63     1176.14     10.74 o 
   2   2   8      465.86      480.11      4.75 o 
   3   2   8      250.24      276.41      4.27 o 
   4   2   8      135.52      133.59      3.22 o 
   5   2   8       81.77       74.73      4.47 o 
   6   2   8      104.62       99.57      6.64 o 
   7   2   8       10.28        8.46      1.84 o 
   8   2   8        5.20        8.36      2.41 o 
   9   2   8       41.37       36.03      8.08 o 
   0   3   8     1964.10     2216.00     25.67 o 
   1   3   8      836.64      830.23      6.71 o 
   2   3   8     1642.98     1796.07     20.40 o 
   3   3   8       61.80       62.84      2.16 o 
   4   3   8       33.24       32.95      2.95 o 
   5   3   8      468.31      463.35      7.60 o 
   6   3   8      121.44      123.52      6.91 o 
   7   3   8       23.58       25.99      4.73 o 
   8   3   8       14.47       11.98      2.92 o 
   9   3   8       82.05       86.17     11.93 o 
   0   4   8     1203.78     1307.32     17.45 o 
   1   4   8      307.97      323.09      4.22 o 
   2   4   8      394.98      388.49      5.32 o 
   3   4   8      268.53      272.75      4.48 o 
   4   4   8      177.02      186.12      4.26 o 
   5   4   8      102.62      106.45      5.67 o 
   6   4   8      284.89      278.38      7.45 o 
   7   4   8       76.80       80.13      5.94 o 
   8   4   8      142.16      155.64      8.60 o 
   9   4   8       56.55       51.84     13.96 o 
   0   5   8        0.34        0.95      1.09 o 
   1   5   8      620.53      664.38      7.45 o 
   2   5   8      581.64      583.76      7.67 o 
   3   5   8      143.46      127.13      3.76 o 
   4   5   8     1213.22     1173.50     29.35 o 
   5   5   8      948.89      978.31     17.35 o 
   6   5   8      340.05      339.67      6.97 o 
   7   5   8       39.75       37.12      6.39 o 
   8   5   8       33.67       30.98      6.42 o 
   9   5   8       67.32       49.24     13.44 o 
   0   6   8      684.88      668.67      9.27 o 
   1   6   8       81.32       79.36      2.02 o 
   2   6   8       15.23       16.59      1.74 o 
   3   6   8      157.91      146.35      2.27 o 
   4   6   8      230.35      223.92      4.09 o 
   5   6   8       92.06       86.00      4.83 o 
   6   6   8       25.68       27.79      4.20 o 
   7   6   8       58.41       43.14      6.55 o 
   8   6   8       59.99       53.92     10.72 o 
   0   7   8       12.44       11.14      2.31 o 
   1   7   8      568.23      535.98     18.12 o 
   2   7   8       14.06       16.84      2.27 o 
   3   7   8      483.83      457.76     12.14 o 
   4   7   8      214.36      200.22      4.06 o 
   5   7   8      398.78      401.30      6.48 o 
   6   7   8       51.83       56.27      8.86 o 
   7   7   8       14.20       15.69      3.52 o 
   8   7   8       28.98       33.18      9.68 o 
   0   8   8      128.58      126.23      3.69 o 
   1   8   8      211.12      205.36      4.99 o 
   2   8   8        7.57        6.71      1.47 o 
   3   8   8      274.98      266.05      5.59 o 
   4   8   8       57.15       56.76      4.79 o 
   5   8   8       97.99      100.05     15.81 o 
   6   8   8        8.99       11.77      2.87 o 
   7   8   8      224.33      236.58     11.53 o 
   8   8   8      107.26      118.51      8.74 o 
   0   9   8       57.31       61.55      6.27 o 
   1   9   8      364.69      331.12      7.72 o 
   2   9   8      288.89      280.55      6.44 o 
   3   9   8      281.44      284.89      8.84 o 
   4   9   8      124.59      116.30      7.07 o 
   5   9   8       29.40       28.39      5.86 o 
   6   9   8        5.86        4.93      2.65 o 
   7   9   8       16.28       17.21      4.38 o 
   0  10   8     1268.10     1281.71     29.15 o 
   1  10   8       47.40       46.49      8.93 o 
   2  10   8      259.11      235.63      6.65 o 
   3  10   8      200.37      223.21      6.49 o 
   4  10   8       79.42       72.55     12.90 o 
   5  10   8        3.66        7.36      2.50 o 
   6  10   8       15.93       15.59      4.95 o 
   7  10   8       20.32       21.55      6.18 o 
   0  11   8      250.69      242.83     15.73 o 
   1  11   8       12.52        8.45      2.21 o 
   2  11   8       64.86       64.57     10.97 o 
   3  11   8       46.38       38.57      8.44 o 
   4  11   8      136.84      152.95      6.40 o 
   5  11   8        2.61        2.49      2.48 o 
   6  11   8       95.12      106.12      9.93 o 
   0  12   8        2.77        1.55      3.41 o 
   1  12   8       28.67       33.60      7.97 o 
   2  12   8       24.95       28.06      9.03 o 
   3  12   8       85.39      100.98      8.48 o 
   4  12   8      124.18      146.59      8.41 o 
   5  12   8      181.56      184.39      8.18 o 
   0  13   8       10.39        4.60      4.13 o 
   1  13   8       10.84        9.60      3.14 o 
   2  13   8       31.47       32.30      9.73 o 
   3  13   8       59.58       47.70     17.29 o 
   4  13   8       32.85       30.69     13.32 o 
   0  14   8       21.39       15.00      8.61 o 
   1  14   8       32.50       23.79     11.13 o 
   2  14   8       19.63       15.97     10.33 o 
   3  14   8       14.03       13.10      4.44 o 
   0  15   8        8.21       10.52      7.33 o 
   1  15   8        5.57        4.57      5.34 o 
   1   0   9       50.63       50.76      2.95 o 
   2   0   9       44.97       38.96      5.89 o 
   3   0   9      160.31      154.78      4.24 o 
   4   0   9      324.34      286.47      6.79 o 
   5   0   9      155.89      173.88      6.30 o 
   6   0   9      227.73      223.65      8.99 o 
   7   0   9      390.28      391.28     10.99 o 
   8   0   9      146.33      159.39      9.61 o 
   9   0   9       14.46        7.75      3.83 o 
   0   1   9      344.57      338.93      8.71 o 
   1   1   9      301.61      305.42      3.98 o 
   2   1   9      464.20      495.69      5.90 o 
   3   1   9      109.26       98.13      2.30 o 
   4   1   9        1.58        3.04      0.94 o 
   5   1   9       61.49       63.60      3.65 o 
   6   1   9      537.92      534.76     10.97 o 
   7   1   9      200.37      200.80      6.65 o 
   8   1   9       23.99       21.57      4.29 o 
   9   1   9       32.90       27.52      6.05 o 
   0   2   9      594.58      611.27      6.66 o 
   1   2   9      164.73      189.56      4.29 o 
   2   2   9       36.73       38.51      3.44 o 
   3   2   9      199.48      211.42      2.97 o 
   4   2   9      415.28      405.06      5.76 o 
   5   2   9       11.33       12.61      1.92 o 
   6   2   9       22.01       25.15      3.56 o 
   7   2   9       41.80       39.54      6.34 o 
   8   2   9        4.63        7.05      2.03 o 
   9   2   9       80.99       67.88     16.50 o 
   0   3   9     2255.05     2501.78     33.55 o 
   1   3   9      344.02      367.23      4.77 o 
   2   3   9      319.20      328.46      4.65 o 
   3   3   9      243.95      263.85      3.56 o 
   4   3   9       19.54       19.55      2.26 o 
   5   3   9      368.99      350.12      6.64 o 
   6   3   9       33.81       39.17      5.38 o 
   7   3   9       71.22       68.70      7.94 o 
   8   3   9       54.45       48.41      8.49 o 
   9   3   9       48.29       43.14     10.77 o 
   0   4   9      318.47      298.88     13.95 o 
   1   4   9      433.43      492.76      6.08 o 
   2   4   9      604.51      648.53     11.25 o 
   3   4   9      136.60      142.43      3.52 o 
   4   4   9       13.91       17.25      2.57 o 
   5   4   9      169.45      177.70      5.18 o 
   6   4   9       18.02       21.65      3.56 o 
   7   4   9        0.13        2.46      1.73 o 
   8   4   9        1.72        3.80      1.90 o 
   9   4   9        5.43        6.57      3.13 o 
   0   5   9      862.27      838.95     10.64 o 
   1   5   9      253.22      290.49      3.96 o 
   2   5   9       26.72       27.49      1.92 o 
   3   5   9      425.47      431.88      7.55 o 
   4   5   9      529.62      516.95      7.32 o 
   5   5   9      194.08      188.92      5.46 o 
   6   5   9      140.20      141.40      7.25 o 
   7   5   9       20.39       16.88      3.41 o 
   8   5   9       22.09       18.82      4.14 o 
   0   6   9      797.74      787.47     40.92 o 
   1   6   9      269.80      266.23      3.86 o 
   2   6   9      879.43      883.07     21.67 o 
   3   6   9      242.93      238.76      5.03 o 
   4   6   9       49.47       44.10      3.87 o 
   5   6   9      496.65      511.58     12.16 o 
   6   6   9       81.86       85.79      7.00 o 
   7   6   9       27.98       31.96      6.27 o 
   8   6   9       81.12       83.03     11.56 o 
   0   7   9       23.17       24.46      4.86 o 
   1   7   9      188.10      182.24      2.72 o 
   2   7   9      438.29      435.91     10.20 o 
   3   7   9      147.64      160.54      3.66 o 
   4   7   9       25.15       26.80      2.63 o 
   5   7   9      143.56      141.91      9.99 o 
   6   7   9       97.75      105.64     15.37 o 
   7   7   9       70.55       52.48     11.32 o 
   8   7   9      114.92      116.38      8.72 o 
   0   8   9      304.96      291.22      5.64 o 
   1   8   9       37.61       29.67      2.53 o 
   2   8   9      412.09      423.74      7.21 o 
   3   8   9       34.79       37.82      6.15 o 
   4   8   9      191.32      183.20      6.48 o 
   5   8   9        0.69        1.85      2.92 o 
   6   8   9       15.53       15.24      3.72 o 
   7   8   9       38.98       39.94      9.97 o 
   8   8   9       30.38       22.97     11.81 o 
   0   9   9       41.76       50.10     14.43 o 
   1   9   9      127.36      132.47      4.35 o 
   2   9   9      197.46      183.05      7.09 o 
   3   9   9       82.59       77.82      7.15 o 
   4   9   9       73.84       67.43      7.38 o 
   5   9   9        0.34        3.23      2.02 o 
   6   9   9       37.72       33.97      7.44 o 
   7   9   9       18.11       16.24      3.86 o 
   0  10   9       18.68       20.26      7.35 o 
   1  10   9       24.88       23.09      5.19 o 
   2  10   9       46.83       43.69      8.70 o 
   3  10   9       78.48       80.27      7.62 o 
   4  10   9       10.76       10.41      3.36 o 
   5  10   9       33.63       27.09      6.74 o 
   6  10   9       30.85       31.47      7.41 o 
   7  10   9       83.95       81.72     10.06 o 
   0  11   9       14.10       12.20      6.97 o 
   1  11   9      165.99      160.13      6.41 o 
   2  11   9       12.03       11.57      3.93 o 
   3  11   9       76.46       64.80     18.37 o 
   4  11   9        0.54        1.58      2.73 o 
   5  11   9       23.45       29.03      7.64 o 
   6  11   9       23.05       20.96      6.04 o 
   0  12   9       40.87       28.56     12.36 o 
   1  12   9       52.59       52.62     13.08 o 
   2  12   9        8.49       10.61      4.25 o 
   3  12   9       19.79       15.93      5.89 o 
   4  12   9        7.55        5.00      2.29 o 
   5  12   9       13.09       14.66      4.10 o 
   0  13   9        9.32        7.39      5.51 o 
   1  13   9       45.56       42.84     13.59 o 
   2  13   9       51.96       44.03     18.20 o 
   3  13   9       29.15       21.09      6.82 o 
   4  13   9       27.85       27.45      7.47 o 
   0  14   9       47.95       33.81     26.90 o 
   1  14   9        7.27        9.14      4.49 o 
   2  14   9       29.58       24.79     14.14 o 
   3  14   9       29.37       22.88     13.68 o 
   0   0  10        8.33       12.93      4.27 o 
   1   0  10      191.24      199.62      5.56 o 
   2   0  10      651.43      648.07     11.04 o 
   3   0  10       15.92       17.62      2.60 o 
   4   0  10       45.41       35.19      5.34 o 
   5   0  10        2.33        5.65      2.97 o 
   6   0  10       28.63       28.25      6.01 o 
   7   0  10        1.12        4.28      3.34 o 
   8   0  10      144.61      148.00      8.79 o 
   9   0  10       20.81       21.13      7.22 o 
   0   1  10      262.85      222.12     12.44 o 
   1   1  10      222.28      221.35      4.10 o 
   2   1  10      157.86      160.27      3.54 o 
   3   1  10      310.19      292.79      3.96 o 
   4   1  10      126.26      122.93      3.07 o 
   5   1  10      240.86      248.05      4.99 o 
   6   1  10      256.64      241.44      5.62 o 
   7   1  10       10.90       11.72      2.38 o 
   8   1  10       15.69       11.13      3.06 o 
   9   1  10       17.77       16.03      3.44 o 
   0   2  10       54.33       66.83      4.26 o 
   1   2  10      178.99      171.03      3.27 o 
   2   2  10      208.61      205.32      4.11 o 
   3   2  10       66.75       65.19      2.51 o 
   4   2  10       63.03       61.05      3.94 o 
   5   2  10       99.37       99.87      4.78 o 
   6   2  10      327.42      328.61      6.39 o 
   7   2  10       66.37       64.27     10.12 o 
   8   2  10       16.83       16.78      3.34 o 
   9   2  10       38.68       34.54      9.15 o 
   0   3  10      162.17      155.60      4.58 o 
   1   3  10      152.38      150.11      3.56 o 
   2   3  10       11.51       16.73      2.20 o 
   3   3  10        9.54        7.94      1.36 o 
   4   3  10      150.26      146.69      2.95 o 
   5   3  10       34.11       39.78      4.83 o 
   6   3  10      148.52      145.91      6.21 o 
   7   3  10       46.15       48.13      6.77 o 
   8   3  10       18.72       19.29      4.65 o 
   9   3  10       32.67       27.38      6.52 o 
   0   4  10        5.95        4.60      1.30 o 
   1   4  10      296.76      329.81      5.21 o 
   2   4  10       32.70       38.00      2.98 o 
   3   4  10      241.23      251.52      4.14 o 
   4   4  10      435.22      443.62      7.12 o 
   5   4  10      261.14      263.20      6.59 o 
   6   4  10      166.58      164.47      6.54 o 
   7   4  10        9.29       12.09      2.51 o 
   8   4  10       22.51       23.68      6.06 o 
   0   5  10      502.67      526.23     10.98 o 
   1   5  10      186.20      195.04      3.31 o 
   2   5  10       25.85       29.11      3.72 o 
   3   5  10      353.29      355.49      6.05 o 
   4   5  10       19.31       22.39      3.86 o 
   5   5  10       39.76       43.21      5.92 o 
   6   5  10      117.80      131.88      8.61 o 
   7   5  10       17.48       19.83      3.89 o 
   8   5  10        5.92       10.25      3.27 o 
   0   6  10       48.20       49.12      2.43 o 
   1   6  10      154.94      138.84      2.64 o 
   2   6  10      241.26      221.97      4.35 o 
   3   6  10       40.45       36.81      4.88 o 
   4   6  10       56.93       55.65      4.30 o 
   5   6  10      172.33      164.02      5.93 o 
   6   6  10       36.04       41.43      6.11 o 
   7   6  10       65.48       61.00     11.26 o 
   8   6  10        7.79        8.90      2.65 o 
   0   7  10       22.30       24.66      2.07 o 
   1   7  10       52.58       52.14      2.11 o 
   2   7  10       77.16       71.47      4.63 o 
   3   7  10      935.79      936.84     17.80 o 
   4   7  10      295.63      290.47      8.16 o 
   5   7  10       26.51       26.01      5.23 o 
   6   7  10       92.53       88.34      9.57 o 
   7   7  10       74.15       66.03     14.56 o 
   8   7  10      127.26      146.18      8.16 o 
   0   8  10       56.42       61.54      3.25 o 
   1   8  10      434.36      441.51      8.04 o 
   2   8  10      177.86      159.91      4.51 o 
   3   8  10      180.74      182.93      7.07 o 
   4   8  10       95.96      102.77      9.79 o 
   5   8  10       24.15       27.20      6.04 o 
   6   8  10       44.70       49.18     10.59 o 
   7   8  10       52.30       43.25     10.04 o 
   0   9  10        9.21       11.59      3.61 o 
   1   9  10      280.39      287.51      7.55 o 
   2   9  10      309.67      316.30      7.68 o 
   3   9  10       20.86       25.16      4.30 o 
   4   9  10       16.86       17.79      4.25 o 
   5   9  10       20.11       21.82      4.32 o 
   6   9  10        4.33        5.22      2.95 o 
   7   9  10       24.11       20.87      5.37 o 
   0  10  10      232.44      222.63      8.70 o 
   1  10  10      111.06      127.88      8.46 o 
   2  10  10       20.77       17.87      4.86 o 
   3  10  10       80.97       72.52      8.21 o 
   4  10  10       88.97      107.75      8.92 o 
   5  10  10       14.43       13.49      3.85 o 
   6  10  10       13.17       16.31      4.59 o 
   0  11  10       15.43       14.23      5.07 o 
   1  11  10      111.41      127.16     13.82 o 
   2  11  10        4.90        4.94      2.97 o 
   3  11  10       42.61       40.40     11.27 o 
   4  11  10        4.92        5.94      2.93 o 
   5  11  10        8.68        8.49      3.16 o 
   6  11  10       38.93       40.19     10.94 o 
   0  12  10       49.60       72.23     17.00 o 
   1  12  10        4.24        5.07      2.34 o 
   2  12  10      131.28      142.86      7.46 o 
   3  12  10       40.56       31.53     11.57 o 
   4  12  10        0.92        1.78      2.35 o 
   5  12  10        6.83        4.61      2.47 o 
   0  13  10       38.72       49.90     16.13 o 
   1  13  10       67.01       51.65     23.01 o 
   2  13  10        4.48        4.47      3.18 o 
   3  13  10       30.16       24.38      9.02 o 
   4  13  10        5.90        4.15      3.49 o 
   0  14  10       29.30       21.37     14.94 o 
   1  14  10       12.91       12.95      7.19 o 
   2  14  10       28.33       15.36     12.14 o 
   1   0  11      244.81      231.13      6.33 o 
   2   0  11      117.48      110.45      4.14 o 
   3   0  11      384.57      396.83      8.26 o 
   4   0  11       42.11       48.78      7.24 o 
   5   0  11      215.75      207.76      6.32 o 
   6   0  11      121.00      116.23      7.30 o 
   7   0  11        0.12        3.61      3.18 o 
   8   0  11       14.71       11.15      3.80 o 
   9   0  11      131.26      130.60      9.53 o 
   0   1  11     2679.15     2857.86    101.31 o 
   1   1  11       70.93       69.42      3.27 o 
   2   1  11      431.94      434.57      6.21 o 
   3   1  11      330.71      320.77      5.68 o 
   4   1  11      264.32      249.21      4.42 o 
   5   1  11      247.72      248.46      5.39 o 
   6   1  11       58.45       52.06      4.00 o 
   7   1  11      130.21      145.43      6.27 o 
   8   1  11        9.14       11.98      3.44 o 
   9   1  11       53.59       39.27     12.20 o 
   0   2  11        0.17        1.96      1.33 o 
   1   2  11      606.47      639.08      7.18 o 
   2   2  11      209.98      211.55      4.18 o 
   3   2  11      303.33      298.01      5.02 o 
   4   2  11      418.66      380.54      5.40 o 
   5   2  11       12.30       11.45      1.92 o 
   6   2  11        7.63        4.89      2.07 o 
   7   2  11      150.32      167.69      9.26 o 
   8   2  11       22.84       19.22      4.33 o 
   0   3  11        5.30        5.95      1.61 o 
   1   3  11       86.22       79.80      2.99 o 
   2   3  11      544.45      506.28      8.20 o 
   3   3  11      305.46      331.58      5.44 o 
   4   3  11      434.30      428.64      6.63 o 
   5   3  11      129.62      117.18      4.35 o 
   6   3  11      181.16      181.78      5.97 o 
   7   3  11       47.53       45.98      6.48 o 
   8   3  11       30.73       35.30      6.91 o 
   0   4  11        2.43        2.51      1.17 o 
   1   4  11      619.17      614.06     12.33 o 
   2   4  11      436.30      452.49      7.80 o 
   3   4  11      112.34      119.03      4.00 o 
   4   4  11        7.09        7.91      1.86 o 
   5   4  11      240.08      243.07      7.30 o 
   6   4  11      184.46      204.81      6.47 o 
   7   4  11       93.29       90.92      9.87 o 
   8   4  11       32.28       34.44      7.38 o 
   0   5  11       77.31       71.86      3.15 o 
   1   5  11      207.93      189.13      4.37 o 
   2   5  11      115.15      108.90      4.33 o 
   3   5  11      175.78      157.96      4.43 o 
   4   5  11       72.99       81.96      9.62 o 
   5   5  11        4.63        6.90      2.01 o 
   6   5  11       13.68       13.36      2.79 o 
   7   5  11        9.26       11.93      2.51 o 
   8   5  11        4.49        4.43      2.26 o 
   0   6  11       66.82       64.55      2.55 o 
   1   6  11      570.56      592.36      7.06 o 
   2   6  11       63.08       60.01      3.25 o 
   3   6  11      431.45      430.68      8.13 o 
   4   6  11        9.44        8.49      2.05 o 
   5   6  11      113.80      116.72      6.16 o 
   6   6  11       65.35       62.69      7.98 o 
   7   6  11       19.36       19.84      5.08 o 
   8   6  11       37.48       31.28      7.79 o 
   0   7  11      353.72      350.83     13.35 o 
   1   7  11       87.01       96.95      3.66 o 
   2   7  11       33.67       29.95      2.41 o 
   3   7  11      146.14      158.35      7.31 o 
   4   7  11       97.88      102.22     14.00 o 
   5   7  11       39.92       40.38      6.91 o 
   6   7  11       49.11       51.05     10.03 o 
   7   7  11      134.63      152.85      7.39 o 
   0   8  11       83.05       76.08      3.53 o 
   1   8  11      167.97      160.88      4.37 o 
   2   8  11        9.12       14.86      3.31 o 
   3   8  11       76.44       82.85      6.71 o 
   4   8  11       77.98       89.68      9.37 o 
   5   8  11       26.71       29.01      6.40 o 
   6   8  11        3.51        4.82      2.37 o 
   7   8  11       29.90       28.73      6.69 o 
   0   9  11      212.03      203.06      9.81 o 
   1   9  11       49.26       42.15      3.42 o 
   2   9  11       80.33       75.22      5.05 o 
   3   9  11       29.81       26.88      5.32 o 
   4   9  11       86.87       98.89      9.40 o 
   5   9  11        0.48        2.99      2.07 o 
   6   9  11       69.79       61.95      8.80 o 
   0  10  11        7.94        9.99      3.92 o 
   1  10  11      115.12      111.17      8.15 o 
   2  10  11       72.72       69.69     14.79 o 
   3  10  11      136.09      138.22      6.96 o 
   4  10  11       78.58       82.90     15.46 o 
   5  10  11       24.86       20.86      7.65 o 
   6  10  11        3.53        3.25      2.53 o 
   0  11  11       13.93       10.71      4.38 o 
   1  11  11       53.73       60.53      7.77 o 
   2  11  11        2.84        4.08      3.31 o 
   3  11  11       40.79       37.11     10.47 o 
   4  11  11       21.54       20.13      5.66 o 
   5  11  11       20.24       17.68      5.32 o 
   0  12  11       41.15       39.49     10.63 o 
   1  12  11       26.79       28.72      8.63 o 
   2  12  11       48.75       49.35     14.22 o 
   3  12  11        3.39        4.05      4.64 o 
   4  12  11       12.36        9.04      4.75 o 
   0  13  11       79.23       87.13     25.90 o 
   1  13  11       11.49        9.16      5.10 o 
   2  13  11       31.55       23.66      9.76 o 
   3  13  11       39.28       26.55      9.05 o 
   0  14  11        4.32        4.14      5.40 o 
   1  14  11        6.53        6.45      3.73 o 
   0   0  12      125.03      121.20      5.52 o 
   1   0  12     2641.27     2728.62     53.10 o 
   2   0  12      110.94      101.45      4.26 o 
   3   0  12        6.84        6.11      1.99 o 
   4   0  12       70.07       67.32     10.70 o 
   5   0  12        3.34        6.32      1.62 o 
   6   0  12        0.16        4.34      1.91 o 
   7   0  12        2.77        2.71      2.90 o 
   8   0  12       89.97       79.50     17.77 o 
   0   1  12      452.46      487.21     10.01 o 
   1   1  12      193.11      196.21      3.63 o 
   2   1  12      195.07      193.83      3.63 o 
   3   1  12       30.95       28.28      3.96 o 
   4   1  12       37.26       35.57      4.41 o 
   5   1  12      123.43      122.97      5.00 o 
   6   1  12      212.00      214.73      5.12 o 
   7   1  12      137.35      130.58      9.23 o 
   8   1  12       91.40       91.36     12.05 o 
   0   2  12      168.35      181.10      5.31 o 
   1   2  12      516.57      516.16      7.34 o 
   2   2  12       27.17       35.55      5.23 o 
   3   2  12      225.03      229.20      3.96 o 
   4   2  12       47.55       46.25      2.87 o 
   5   2  12      133.13      135.57      4.43 o 
   6   2  12      140.71      146.84      7.62 o 
   7   2  12       78.76       80.70      9.73 o 
   8   2  12        1.72        3.00      2.79 o 
   0   3  12      333.28      316.31      7.93 o 
   1   3  12       49.24       51.99      4.09 o 
   2   3  12      363.60      376.31      6.37 o 
   3   3  12       86.46       88.17      3.85 o 
   4   3  12      226.31      213.90      4.86 o 
   5   3  12      259.13      263.31      6.90 o 
   6   3  12        3.58        7.52      2.60 o 
   7   3  12      140.19      151.47      7.02 o 
   8   3  12       58.13       50.62      9.56 o 
   0   4  12        6.32        6.60      1.93 o 
   1   4  12       70.81       67.23      4.21 o 
   2   4  12        6.32        6.83      1.62 o 
   3   4  12      114.80      115.29      4.66 o 
   4   4  12      590.01      577.51     12.53 o 
   5   4  12       17.89       14.63      2.43 o 
   6   4  12      153.78      151.57      6.39 o 
   7   4  12        5.49        5.34      1.67 o 
   8   4  12       48.39       37.24     10.26 o 
   0   5  12       19.11       25.11      4.36 o 
   1   5  12      126.49      132.97      4.17 o 
   2   5  12      137.86      117.12      4.54 o 
   3   5  12       40.32       41.51      3.13 o 
   4   5  12       10.24       11.15      2.09 o 
   5   5  12       41.06       44.34      6.56 o 
   6   5  12      150.84      155.90      7.12 o 
   7   5  12       30.74       29.04      6.83 o 
   8   5  12       23.72       21.20      7.12 o 
   0   6  12       66.13       67.11      3.20 o 
   1   6  12      231.82      221.51      4.35 o 
   2   6  12      760.57      807.66     11.67 o 
   3   6  12        0.81        5.93      1.95 o 
   4   6  12      427.01      407.56      9.43 o 
   5   6  12       21.62       22.82      4.63 o 
   6   6  12       16.62       13.27      3.12 o 
   7   6  12        4.94        5.83      2.62 o 
   0   7  12       26.26       23.70      3.11 o 
   1   7  12       81.96       76.27      3.96 o 
   2   7  12       10.47       10.66      2.25 o 
   3   7  12       17.43       19.58      3.73 o 
   4   7  12        0.45        2.67      2.53 o 
   5   7  12       38.06       34.57      8.03 o 
   6   7  12      180.86      204.37      7.61 o 
   7   7  12       42.86       37.81      9.38 o 
   0   8  12        4.94        5.22      2.29 o 
   1   8  12       52.17       43.42      3.10 o 
   2   8  12       14.66       23.28      4.36 o 
   3   8  12      100.12      107.09      6.02 o 
   4   8  12        1.48        1.59      2.43 o 
   5   8  12       61.96       56.92     13.07 o 
   6   8  12       57.58       57.20     11.57 o 
   7   8  12       83.34       80.65      8.97 o 
   0   9  12      170.09      198.92     10.39 o 
   1   9  12       74.68       83.75     13.04 o 
   2   9  12       34.14       37.84      4.46 o 
   3   9  12       53.96       49.16      9.48 o 
   4   9  12       31.95       27.34      6.20 o 
   5   9  12      311.62      332.21      8.58 o 
   6   9  12       33.94       35.46      9.69 o 
   0  10  12       72.12      104.56      9.39 o 
   1  10  12       65.25       64.22     14.21 o 
   2  10  12       35.40       43.39      9.16 o 
   3  10  12      109.49      100.56      9.69 o 
   4  10  12       14.73       11.96      2.95 o 
   5  10  12       29.14       27.13      7.59 o 
   6  10  12       16.98        9.31      5.82 o 
   0  11  12       50.68       58.06     15.89 o 
   1  11  12       98.85      102.84     18.51 o 
   2  11  12      115.05      125.90     10.30 o 
   3  11  12       77.80       86.98     22.23 o 
   4  11  12       35.85       27.33      7.79 o 
   5  11  12        4.78        4.62      2.71 o 
   0  12  12        2.84        5.68      3.49 o 
   1  12  12      225.29      256.69     10.21 o 
   2  12  12        9.21        9.70      3.87 o 
   3  12  12       55.58       44.49     17.83 o 
   4  12  12       54.69       44.42     17.03 o 
   0  13  12        2.71        1.16      2.83 o 
   1  13  12       10.79       10.57      5.09 o 
   2  13  12       59.08       55.17     20.49 o 
   1   0  13      116.95      120.83      5.03 o 
   2   0  13      372.00      359.54      7.80 o 
   3   0  13       83.57       81.57      5.58 o 
   4   0  13       52.49       52.84      4.49 o 
   5   0  13        4.55        7.69      2.43 o 
   6   0  13       43.45       38.70      8.18 o 
   7   0  13       22.92       18.41      5.87 o 
   8   0  13      102.45       96.69     22.68 o 
   0   1  13       42.14       37.26      3.86 o 
   1   1  13      150.38      146.82      3.96 o 
   2   1  13      213.38      215.08      4.09 o 
   3   1  13       53.28       52.79      4.05 o 
   4   1  13       48.62       43.98      5.91 o 
   5   1  13      104.27      109.27      4.31 o 
   6   1  13       89.29       90.76     11.90 o 
   7   1  13       13.10       12.44      3.14 o 
   8   1  13       64.21       50.60     13.85 o 
   0   2  13      105.56      106.27      5.22 o 
   1   2  13      120.56      123.18      2.84 o 
   2   2  13      163.22      172.22      5.05 o 
   3   2  13      475.06      467.40      7.80 o 
   4   2  13      104.38      103.34      6.05 o 
   5   2  13       12.28       11.72      2.28 o 
   6   2  13      211.34      212.20      7.78 o 
   7   2  13       71.60       69.77      8.22 o 
   8   2  13       64.75       62.57     14.29 o 
   0   3  13       56.80       59.29      6.38 o 
   1   3  13      516.40      527.15      8.15 o 
   2   3  13       44.78       43.83      4.47 o 
   3   3  13      183.57      171.47      4.75 o 
   4   3  13      205.63      198.13      6.18 o 
   5   3  13       22.60       20.40      3.47 o 
   6   3  13       51.74       46.50      7.22 o 
   7   3  13      160.32      167.00      8.16 o 
   8   3  13       23.30       21.75      5.45 o 
   0   4  13      139.58      148.65      4.40 o 
   1   4  13      220.62      194.48      4.41 o 
   2   4  13      382.77      355.04     10.82 o 
   3   4  13      173.65      173.11      4.81 o 
   4   4  13       66.14       79.51     10.32 o 
   5   4  13        9.13        9.89      2.20 o 
   6   4  13      175.43      188.86      8.14 o 
   7   4  13        4.67        5.71      2.08 o 
   8   4  13       31.63       22.67      8.73 o 
   0   5  13        0.68        3.20      2.62 o 
   1   5  13       49.49       44.36      5.07 o 
   2   5  13      190.39      202.63      4.45 o 
   3   5  13      275.43      278.74      8.15 o 
   4   5  13       28.92       33.98      5.27 o 
   5   5  13       73.24       63.89      6.31 o 
   6   5  13       32.27       32.11      5.50 o 
   7   5  13       14.96       14.82      4.59 o 
   0   6  13      189.97      213.93      7.34 o 
   1   6  13       43.01       54.77      3.45 o 
   2   6  13       83.37       89.17      3.85 o 
   3   6  13       19.87       20.66      4.07 o 
   4   6  13       21.04       24.37      4.55 o 
   5   6  13      116.91      106.86     14.80 o 
   6   6  13       18.69       21.37      4.81 o 
   7   6  13       55.87       60.52     10.23 o 
   0   7  13       11.45        3.70      1.72 o 
   1   7  13      250.30      263.76      6.56 o 
   2   7  13       37.96       41.93      7.56 o 
   3   7  13        8.92       12.83      2.76 o 
   4   7  13       31.53       28.96      6.21 o 
   5   7  13       15.07       11.29      3.90 o 
   6   7  13        0.47        2.81      2.50 o 
   7   7  13       54.55       40.51     10.03 o 
   0   8  13        6.00        5.45      3.46 o 
   1   8  13       24.72       30.42      3.91 o 
   2   8  13       39.77       28.24      4.83 o 
   3   8  13        2.55        3.57      2.03 o 
   4   8  13       57.89       68.43      8.21 o 
   5   8  13       91.36       75.19     15.40 o 
   6   8  13       36.74       34.10      7.62 o 
   0   9  13        1.09        0.80      3.04 o 
   1   9  13      118.57      115.96      9.79 o 
   2   9  13        6.58       11.22      2.90 o 
   3   9  13        7.23        6.99      2.36 o 
   4   9  13        5.18        4.46      2.39 o 
   5   9  13       11.36        9.42      3.09 o 
   6   9  13       12.66       12.72      3.71 o 
   0  10  13        0.08        4.57      3.96 o 
   1  10  13       67.04       79.21      8.98 o 
   2  10  13       13.60       21.12      4.91 o 
   3  10  13       17.55       17.31      5.20 o 
   4  10  13       52.84       53.24     14.83 o 
   5  10  13       22.45       24.70      7.07 o 
   0  11  13        0.91        6.50      5.72 o 
   1  11  13      156.69      155.85      8.02 o 
   2  11  13        9.41        7.30      3.56 o 
   3  11  13       16.94       23.64      7.10 o 
   4  11  13        4.59        2.24      2.99 o 
   0  12  13       13.90       10.23      6.46 o 
   1  12  13       97.64      125.74     10.85 o 
   2  12  13       39.94       40.74      8.95 o 
   3  12  13      149.23      156.11      9.52 o 
   0  13  13       13.40       18.41      7.34 o 
   1  13  13       98.85       95.32      9.52 o 
   0   0  14     3504.46     3661.82     76.03 o 
   1   0  14      796.02      756.65     17.50 o 
   2   0  14        3.17        3.79      1.23 o 
   3   0  14      474.61      460.30     11.77 o 
   4   0  14      205.27      206.02      8.48 o 
   5   0  14        0.15       -0.34      2.34 o 
   6   0  14       53.36       53.80      6.80 o 
   7   0  14      101.63      112.82     23.16 o 
   8   0  14        0.00        5.11      3.53 o 
   0   1  14      184.94      167.22      4.71 o 
   1   1  14      227.88      233.27      4.46 o 
   2   1  14      247.48      242.24      4.80 o 
   3   1  14      313.78      307.82      6.84 o 
   4   1  14       72.30       76.16      5.59 o 
   5   1  14      349.23      351.10      6.79 o 
   6   1  14      134.29      125.32     10.71 o 
   7   1  14      130.54      123.59     11.45 o 
   8   1  14       42.33       38.53      9.99 o 
   0   2  14      220.56      197.74      8.50 o 
   1   2  14       22.90       23.57      3.27 o 
   2   2  14       79.36       74.12      4.68 o 
   3   2  14       97.14      104.13      4.45 o 
   4   2  14      157.10      169.89      5.56 o 
   5   2  14      524.12      533.50      8.60 o 
   6   2  14      107.23       95.43      7.97 o 
   7   2  14      128.78      129.41      8.93 o 
   8   2  14       21.10       15.27      4.42 o 
   0   3  14        9.85        7.26      2.37 o 
   1   3  14      118.93      118.10      4.84 o 
   2   3  14      371.29      381.80      7.57 o 
   3   3  14      139.51      136.18      5.25 o 
   4   3  14       29.42       28.50      4.15 o 
   5   3  14      246.12      252.43      6.40 o 
   6   3  14      151.20      161.32      6.64 o 
   7   3  14       23.62       23.89      4.61 o 
   0   4  14      369.94      366.80      9.49 o 
   1   4  14       13.21       14.24      2.86 o 
   2   4  14      235.86      227.44      4.98 o 
   3   4  14       31.28       28.77      4.45 o 
   4   4  14       63.73       71.30      7.81 o 
   5   4  14       31.56       29.99      5.51 o 
   6   4  14       31.27       26.46      5.41 o 
   7   4  14       14.66       12.57      3.31 o 
   0   5  14        1.24        5.75      3.58 o 
   1   5  14        7.63       13.42      3.05 o 
   2   5  14       73.79       84.55      4.78 o 
   3   5  14      185.76      181.91      6.31 o 
   4   5  14      335.49      325.49      8.18 o 
   5   5  14       27.50       24.05      5.03 o 
   6   5  14       25.88       26.54      5.53 o 
   7   5  14       28.55       29.73      8.02 o 
   0   6  14        0.13        2.54      2.18 o 
   1   6  14       28.77       24.17      4.50 o 
   2   6  14       33.94       31.72      4.73 o 
   3   6  14       42.21       29.83      5.47 o 
   4   6  14       51.89       54.68      9.19 o 
   5   6  14        7.53        9.75      2.72 o 
   6   6  14       54.32       52.55     11.39 o 
   7   6  14       23.73       21.87      5.61 o 
   0   7  14       66.25       53.32      5.73 o 
   1   7  14      131.91      119.24      5.05 o 
   2   7  14       25.55       19.53      4.63 o 
   3   7  14       53.42       51.38      9.68 o 
   4   7  14       40.51       37.68      8.16 o 
   5   7  14       45.38       40.50      8.59 o 
   6   7  14        7.11       10.93      2.88 o 
   0   8  14       17.85       18.93      6.30 o 
   1   8  14       46.49       51.35     10.44 o 
   2   8  14       93.97      109.33      7.50 o 
   3   8  14        0.16        3.27      2.38 o 
   4   8  14       15.93       19.18      4.49 o 
   5   8  14       79.22       89.50      9.59 o 
   6   8  14       14.67       13.52      4.46 o 
   0   9  14      211.02      216.39      9.53 o 
   1   9  14       57.93       73.53      8.12 o 
   2   9  14       31.37       32.29      8.43 o 
   3   9  14      112.16      124.68     12.13 o 
   4   9  14      182.10      208.75     10.32 o 
   5   9  14      124.03      136.71      7.43 o 
   0  10  14      527.35      595.93     23.45 o 
   1  10  14       68.38       74.42      9.19 o 
   2  10  14       95.10      105.95     10.88 o 
   3  10  14        7.24       12.15      4.82 o 
   4  10  14       34.79       37.35     10.43 o 
   5  10  14       57.75       50.81     24.74 o 
   0  11  14      102.16       92.50     41.28 o 
   1  11  14       44.28       42.77     15.16 o 
   2  11  14      108.65      122.21     12.42 o 
   3  11  14      115.57      127.02      9.79 o 
   4  11  14       27.24       22.90      9.03 o 
   0  12  14      112.33      134.47     16.86 o 
   1  12  14       57.34       60.16     20.55 o 
   2  12  14       94.30       98.32     12.05 o 
   1   0  15      108.84      103.78      7.52 o 
   2   0  15       29.37       31.51      7.81 o 
   3   0  15       41.90       38.71      7.71 o 
   4   0  15      217.71      216.51      7.89 o 
   5   0  15        0.74        8.94      7.27 o 
   6   0  15       58.08       64.08     14.36 o 
   7   0  15       12.71       13.80      5.71 o 
   0   1  15        0.17        3.93      1.97 o 
   1   1  15      263.27      260.98      5.68 o 
   2   1  15      155.32      151.96      4.38 o 
   3   1  15      247.20      258.82      6.80 o 
   4   1  15       99.69      100.04      6.29 o 
   5   1  15      188.98      183.03      5.83 o 
   6   1  15       94.82      100.85      8.82 o 
   7   1  15        3.70        4.54      2.49 o 
   0   2  15       12.74       13.20      3.45 o 
   1   2  15       86.48       80.66      4.27 o 
   2   2  15      308.11      289.15      7.34 o 
   3   2  15       93.86       93.62      5.84 o 
   4   2  15       19.51       24.02      3.94 o 
   5   2  15      125.84      119.46      7.06 o 
   6   2  15       47.18       48.22      7.43 o 
   7   2  15        2.26        5.23      2.74 o 
   0   3  15      110.50      107.86      4.64 o 
   1   3  15      168.81      158.18      4.40 o 
   2   3  15       95.42       90.75      5.68 o 
   3   3  15      275.09      253.91      5.92 o 
   4   3  15      458.28      467.34      8.60 o 
   5   3  15        6.37        7.49      2.24 o 
   6   3  15       69.42       60.78      9.82 o 
   7   3  15       75.82       65.44     13.79 o 
   0   4  15        5.78        3.75      1.75 o 
   1   4  15      296.76      304.84      7.52 o 
   2   4  15      137.01      131.38      5.48 o 
   3   4  15       62.23       56.81      6.60 o 
   4   4  15      304.38      310.89      6.94 o 
   5   4  15       24.93       24.27      4.17 o 
   6   4  15       84.27       73.13     13.16 o 
   7   4  15       13.92       10.28      3.63 o 
   0   5  15      561.11      511.29     15.60 o 
   1   5  15       97.93       88.51      4.70 o 
   2   5  15      163.87      159.30      4.55 o 
   3   5  15      341.00      348.97      7.28 o 
   4   5  15       18.68       20.13      4.22 o 
   5   5  15       12.43       12.19      2.60 o 
   6   5  15       42.13       37.39      8.21 o 
   7   5  15       12.60       11.86      3.58 o 
   0   6  15       15.81       21.56      5.75 o 
   1   6  15      119.98      120.49      4.95 o 
   2   6  15        6.11       10.10      2.46 o 
   3   6  15      240.13      241.13      8.69 o 
   4   6  15        4.00        4.75      2.69 o 
   5   6  15        6.49        8.04      2.81 o 
   6   6  15        1.85        4.21      2.32 o 
   0   7  15      142.46      141.43      6.59 o 
   1   7  15       84.18       84.76      5.16 o 
   2   7  15      138.56      148.87      9.53 o 
   3   7  15      103.31      107.15      8.54 o 
   4   7  15       50.03       43.77      9.80 o 
   5   7  15        9.53       11.68      3.41 o 
   6   7  15        2.53        4.86      2.31 o 
   0   8  15       35.64       41.33     12.71 o 
   1   8  15      195.19      198.24      7.67 o 
   2   8  15       46.14       56.30     11.12 o 
   3   8  15       24.78       24.50      6.60 o 
   4   8  15        6.68        6.89      3.16 o 
   5   8  15       98.13      103.16      8.61 o 
   0   9  15        3.57        8.79      4.77 o 
   1   9  15        3.09        4.22      2.34 o 
   2   9  15       51.10       53.83     13.24 o 
   3   9  15       48.82       56.99     15.82 o 
   4   9  15        6.20        5.18      3.14 o 
   5   9  15       35.64       22.05     11.28 o 
   0  10  15       29.21       42.42     20.54 o 
   1  10  15       13.04       15.57      5.67 o 
   2  10  15      101.31      110.83      9.37 o 
   3  10  15       20.59       20.65      8.31 o 
   4  10  15       10.12       12.19      5.09 o 
   0  11  15      182.58      230.70     18.36 o 
   1  11  15        4.08        6.31      4.49 o 
   2  11  15       62.23       61.07     15.94 o 
   3  11  15      137.81      153.72     10.15 o 
   0  12  15        2.02        2.21      6.01 o 
   0   0  16       51.05       58.90     17.09 o 
   1   0  16      152.68      142.74      7.52 o 
   2   0  16      399.76      421.52      9.51 o 
   3   0  16       31.51       39.60      7.90 o 
   4   0  16      183.14      188.57      8.69 o 
   5   0  16        0.33        3.55      2.51 o 
   6   0  16       26.38       15.60      6.77 o 
   7   0  16        5.32        6.06      3.49 o 
   0   1  16      325.10      310.14     10.27 o 
   1   1  16       20.67       20.69      3.58 o 
   2   1  16       26.98       26.89      4.41 o 
   3   1  16      189.58      188.20      5.21 o 
   4   1  16       49.27       45.14      6.83 o 
   5   1  16        6.29        8.98      3.22 o 
   6   1  16       30.18       24.98      6.33 o 
   7   1  16       26.13       26.41      5.81 o 
   0   2  16      593.24      627.13     19.69 o 
   1   2  16       77.48       75.74      6.72 o 
   2   2  16       92.27       97.05      8.33 o 
   3   2  16       15.03       14.67      2.99 o 
   4   2  16      124.09      127.11      5.43 o 
   5   2  16       53.16       58.62     12.44 o 
   6   2  16      106.09      104.53      8.19 o 
   7   2  16       62.49       47.42     10.80 o 
   0   3  16        9.54        9.54      4.02 o 
   1   3  16      142.63      145.75      5.73 o 
   2   3  16       33.98       35.44      5.76 o 
   3   3  16      174.74      178.88      5.64 o 
   4   3  16       20.68       22.62      4.37 o 
   5   3  16       86.61      100.84      6.89 o 
   6   3  16      228.42      235.63      8.38 o 
   7   3  16       63.41       47.20     14.87 o 
   0   4  16       26.85       35.83      7.88 o 
   1   4  16       19.57       19.95      3.65 o 
   2   4  16       19.42       14.70      2.69 o 
   3   4  16      111.03      110.38      7.18 o 
   4   4  16        3.03        4.07      2.18 o 
   5   4  16       45.40       37.62      7.96 o 
   6   4  16       31.49       29.67      7.44 o 
   0   5  16       84.60       83.58      7.55 o 
   1   5  16       31.71       33.18      4.08 o 
   2   5  16       39.46       36.32      5.95 o 
   3   5  16       47.19       45.03      8.39 o 
   4   5  16       43.33       42.57      9.69 o 
   5   5  16       37.40       27.68      7.33 o 
   6   5  16       92.71       99.83      8.61 o 
   0   6  16       91.99       72.29      6.03 o 
   1   6  16       61.86       56.59      4.40 o 
   2   6  16       63.65       58.27     12.29 o 
   3   6  16        2.62        5.13      2.94 o 
   4   6  16        2.94        3.88      2.35 o 
   5   6  16       17.70       14.54      3.65 o 
   6   6  16       27.07       24.18      5.84 o 
   0   7  16        3.64        4.11      3.24 o 
   1   7  16       41.98       50.91      6.25 o 
   2   7  16       12.06       12.70      3.85 o 
   3   7  16        6.53        8.83      2.92 o 
   4   7  16       56.91       59.26     15.83 o 
   5   7  16       22.55       19.48      5.32 o 
   0   8  16        0.96        4.40      2.91 o 
   1   8  16       11.96       15.42      3.78 o 
   2   8  16       41.94       56.99     13.91 o 
   3   8  16       24.57       22.32      8.42 o 
   4   8  16       43.62       45.46     15.52 o 
   5   8  16       28.81       27.62      9.41 o 
   0   9  16       80.36      100.09     38.93 o 
   1   9  16       25.52       29.77      8.86 o 
   2   9  16        8.23        9.39      3.12 o 
   3   9  16       22.77       29.15      6.99 o 
   4   9  16       52.48       52.32     15.54 o 
   0  10  16        5.38        4.71      5.54 o 
   1  10  16       34.86       35.63     11.10 o 
   2  10  16       44.55       61.01     11.31 o 
   3  10  16       18.65       22.74      6.79 o 
   0  11  16       19.12       16.19     11.50 o 
   1  11  16       13.84       15.81      7.47 o 
   1   0  17        0.00        4.46      1.94 o 
   2   0  17        2.94        4.66      2.83 o 
   3   0  17       71.22       69.28      7.82 o 
   4   0  17        7.08        7.75      3.49 o 
   5   0  17       92.90       86.74     22.23 o 
   6   0  17        1.86        3.20      3.45 o 
   0   1  17      228.89      219.73      6.89 o 
   1   1  17      208.34      202.44      5.70 o 
   2   1  17       52.70       50.62      7.44 o 
   3   1  17      176.61      169.77      4.81 o 
   4   1  17       98.07       86.80      5.55 o 
   5   1  17        8.74        9.28      2.98 o 
   6   1  17       28.31       19.22      5.57 o 
   0   2  17       95.41       93.18     10.44 o 
   1   2  17       88.41       93.63      6.54 o 
   2   2  17      390.44      406.00      6.81 o 
   3   2  17       20.82       23.82      3.97 o 
   4   2  17       20.65       20.05      3.89 o 
   5   2  17        4.92        6.31      2.12 o 
   6   2  17       11.44       10.84      4.28 o 
   0   3  17       29.32       26.79      7.41 o 
   1   3  17        7.62        7.43      2.39 o 
   2   3  17       80.65       73.17      6.88 o 
   3   3  17        3.55        4.86      1.43 o 
   4   3  17       52.65       62.72      9.15 o 
   5   3  17       60.21       53.07     10.60 o 
   6   3  17        1.53        3.85      2.67 o 
   0   4  17       91.73      104.46     10.51 o 
   1   4  17      109.82      121.04      5.71 o 
   2   4  17       97.20       86.99      6.60 o 
   3   4  17       51.03       39.83      7.94 o 
   4   4  17       52.48       41.39      8.39 o 
   5   4  17      155.33      158.33      6.77 o 
   6   4  17       26.03       18.21      6.19 o 
   0   5  17        9.92        7.51      2.80 o 
   1   5  17       90.45      102.92      5.58 o 
   2   5  17       20.28       20.94      3.93 o 
   3   5  17       45.66       57.40     11.26 o 
   4   5  17       33.19       30.37      6.90 o 
   5   5  17       28.67       21.72      6.10 o 
   6   5  17       10.75       11.93      4.24 o 
   0   6  17       28.42       39.48     11.66 o 
   1   6  17       10.83        5.30      2.40 o 
   2   6  17       50.10       46.39      9.83 o 
   3   6  17       62.13       59.14     10.53 o 
   4   6  17       43.44       36.80      8.48 o 
   5   6  17        3.42        4.44      3.42 o 
   0   7  17       63.91       59.43      7.37 o 
   1   7  17       36.78       47.83     13.83 o 
   2   7  17        1.22        2.16      2.09 o 
   3   7  17       17.92       10.19      3.29 o 
   4   7  17      106.42      115.78      7.05 o 
   5   7  17       41.01       26.63      8.04 o 
   0   8  17        7.69        4.32      3.86 o 
   1   8  17       18.39       19.49      6.04 o 
   2   8  17       62.61       66.23     11.06 o 
   3   8  17       30.03       31.31      7.31 o 
   4   8  17       29.84       26.27      9.22 o 
   0   9  17        1.21        4.38      5.39 o 
   1   9  17       20.29       23.03      8.13 o 
   2   9  17       33.09       35.60     11.63 o 
   3   9  17       53.10       52.87     14.54 o 
   0  10  17        0.07        4.67      4.25 o 
   1  10  17       13.67       12.91      6.54 o 
   2  10  17        4.57        4.49      3.95 o 
   0   0  18       57.75       44.13     13.46 o 
   1   0  18      283.28      293.20      8.89 o 
   2   0  18       41.54       43.08      8.69 o 
   3   0  18        8.92       12.00      3.16 o 
   4   0  18      106.27      108.08      8.30 o 
   5   0  18      216.02      224.66     12.25 o 
   6   0  18      108.69      107.09     13.42 o 
   0   1  18       97.59       90.00     20.06 o 
   1   1  18       46.14       36.75      7.13 o 
   2   1  18       19.52       18.99      3.27 o 
   3   1  18       29.43       28.79      5.09 o 
   4   1  18       71.12       66.14     10.66 o 
   5   1  18       16.07       15.78      4.33 o 
   6   1  18       46.06       40.08      9.14 o 
   0   2  18        1.52        2.56      2.48 o 
   1   2  18      273.38      269.52      6.57 o 
   2   2  18        6.99        6.55      2.03 o 
   3   2  18       14.33       11.79      2.32 o 
   4   2  18      138.40      139.69      5.83 o 
   5   2  18        8.44       10.96      3.08 o 
   6   2  18       88.71       82.18     10.41 o 
   0   3  18        4.42        4.44      2.90 o 
   1   3  18       35.44       38.94      6.37 o 
   2   3  18       11.13       11.91      3.46 o 
   3   3  18      128.85      116.20      6.74 o 
   4   3  18       22.82       21.77      4.67 o 
   5   3  18       23.17       13.97      4.10 o 
   0   4  18       14.84       19.30      5.95 o 
   1   4  18       10.13       10.84      2.54 o 
   2   4  18      156.85      167.51      9.70 o 
   3   4  18       22.78       19.03      4.21 o 
   4   4  18       33.43       31.83      7.21 o 
   5   4  18       39.68       31.05      7.88 o 
   0   5  18       15.41       17.42      5.35 o 
   1   5  18        1.55        5.64      1.90 o 
   2   5  18       11.84       15.01      3.98 o 
   3   5  18      103.05      111.23     19.40 o 
   4   5  18      146.08      151.46     10.56 o 
   5   5  18        4.91        5.59      2.49 o 
   0   6  18       15.02       14.22      6.07 o 
   1   6  18       74.14       73.46      8.19 o 
   2   6  18       77.29       90.46     15.65 o 
   3   6  18       78.96       70.63     16.92 o 
   4   6  18       43.86       33.83      9.58 o 
   0   7  18       37.05       50.34     15.40 o 
   1   7  18       68.25       72.05      8.49 o 
   2   7  18       50.80       46.89     12.10 o 
   3   7  18       32.52       32.29     10.62 o 
   4   7  18       38.22       39.94     12.04 o 
   0   8  18       58.62       62.44     22.53 o 
   1   8  18        5.58        3.90      2.50 o 
   2   8  18       59.37       52.56     15.42 o 
   3   8  18       10.70       13.08      5.09 o 
   0   9  18       30.51       36.68     11.97 o 
   1   9  18       90.95       76.13     22.93 o 
   2   9  18       52.62       46.08     16.64 o 
   1   0  19        1.54        4.36      2.28 o 
   2   0  19       75.69       61.68     16.23 o 
   3   0  19        2.43        2.28      2.83 o 
   4   0  19       13.28       10.43      3.08 o 
   5   0  19        2.10        1.73      3.02 o 
   0   1  19        9.42        8.75      4.53 o 
   1   1  19        2.05        6.67      2.31 o 
   2   1  19       24.30       23.31      4.94 o 
   3   1  19       54.05       57.27      9.54 o 
   4   1  19        5.34        5.28      2.25 o 
   5   1  19       41.00       31.81      9.90 o 
   0   2  19        4.43        3.44      2.11 o 
   1   2  19      153.28      156.81      5.78 o 
   2   2  19      200.32      217.40      5.92 o 
   3   2  19       21.44       19.86      4.60 o 
   4   2  19       94.36       89.78      8.84 o 
   5   2  19       41.88       32.81      8.03 o 
   0   3  19       46.83       52.10     16.13 o 
   1   3  19       54.83       50.75     11.04 o 
   2   3  19        1.76        2.37      2.63 o 
   3   3  19        3.81        4.88      1.95 o 
   4   3  19       13.30        9.27      3.06 o 
   5   3  19       23.64       15.63      5.17 o 
   0   4  19       60.04       77.37      9.42 o 
   1   4  19       51.04       51.03      8.08 o 
   2   4  19      125.30      121.33      9.53 o 
   3   4  19      126.44      118.22     14.74 o 
   4   4  19       90.14       77.38     18.38 o 
   5   4  19        2.87        5.28      3.76 o 
   0   5  19      272.10      297.68     10.33 o 
   1   5  19        2.67        3.71      2.21 o 
   2   5  19       78.63       65.51     15.46 o 
   3   5  19      105.32       97.21     19.70 o 
   4   5  19       78.97       63.94     17.11 o 
   0   6  19      159.42      179.19     10.52 o 
   1   6  19       22.14       19.96      6.12 o 
   2   6  19       27.55       21.74      5.55 o 
   3   6  19       59.39       60.39      8.32 o 
   4   6  19       16.32       16.00      4.57 o 
   0   7  19      113.00       93.00     34.65 o 
   1   7  19       63.09       62.90      8.64 o 
   2   7  19       47.70       38.86     11.87 o 
   3   7  19       59.29       61.24     18.80 o 
   0   8  19       11.60        8.99      7.33 o 
   1   8  19      189.87      200.74     13.27 o 
   2   8  19       15.39       14.05      5.35 o 
   0   0  20      238.63      214.46     17.51 o 
   1   0  20       23.16       16.62      5.41 o 
   2   0  20        0.30        3.65      2.18 o 
   3   0  20       19.20       19.69      6.82 o 
   4   0  20       30.53       29.55     11.66 o 
   0   1  20        1.87        2.74      2.11 o 
   1   1  20       10.24       10.49      2.70 o 
   2   1  20       48.15       39.45      7.85 o 
   3   1  20       87.80       76.29      9.40 o 
   4   1  20        6.72        7.78      2.09 o 
   0   2  20        4.60        5.51      2.33 o 
   1   2  20        0.77        2.49      1.61 o 
   2   2  20        7.62        7.73      2.01 o 
   3   2  20        5.30        4.92      2.35 o 
   4   2  20       41.08       34.46      8.93 o 
   0   3  20       27.93       19.76      7.40 o 
   1   3  20        3.79        4.55      2.10 o 
   2   3  20       36.71       27.20      6.74 o 
   3   3  20       17.18       12.38      3.32 o 
   4   3  20       44.85       33.99      9.55 o 
   0   4  20       55.40       53.33     15.20 o 
   1   4  20      283.40      301.81      7.59 o 
   2   4  20      134.99      158.85     10.38 o 
   3   4  20        6.20        8.60      2.96 o 
   4   4  20       52.44       43.72     11.96 o 
   0   5  20        9.58       14.72      5.12 o 
   1   5  20       44.69       34.30     11.11 o 
   2   5  20       83.27       83.41      9.82 o 
   3   5  20       31.05       33.41      8.30 o 
   0   6  20      146.28      167.25     13.43 o 
   1   6  20       57.69       59.93     17.67 o 
   2   6  20       51.64       48.11     15.21 o 
   0   7  20      295.16      342.48     20.40 o 
   1   7  20       43.97       42.15     13.87 o 
   1   0  21       16.26       14.45      6.26 o 
   2   0  21       94.61       80.96     23.06 o 
   3   0  21        0.13        3.73      1.97 o 
   0   1  21       15.39       12.71      6.29 o 
   1   1  21       46.25       37.39     10.01 o 
   2   1  21       31.21       22.46      6.38 o 
   3   1  21       25.91       23.01      6.90 o 
   0   2  21        1.08        5.36      2.89 o 
   1   2  21        1.58        2.57      1.87 o 
   2   2  21       51.88       40.54      9.38 o 
   3   2  21       77.50       89.92      8.07 o 
   0   3  21       42.10       39.95     15.13 o 
   1   3  21       66.12       58.92      6.51 o 
   2   3  21      166.68      191.56      6.74 o 
   3   3  21       50.12       46.75      9.38 o 
   0   4  21        5.66        9.38      3.01 o 
   1   4  21       41.80       40.41     11.21 o 
   2   4  21       20.77       18.66      5.77 o 
   0   5  21        0.08        1.27      3.84 o 
   1   5  21       72.04       75.19      9.96 o 
   2   5  21       28.82       23.74      6.80 o 
   0   6  21       12.89       11.00      6.54 o 
   0   0  22        6.97        8.67      5.97 o 
   1   0  22       13.64       14.38      8.09 o 
   2   0  22        2.37        3.40      3.16 o 
   0   1  22        7.62        6.87      5.50 o 
   1   1  22        5.32        5.70      2.44 o 
   2   1  22       61.19       42.69     14.25 o 
   0   2  22        0.10        3.10      3.13 o 
   1   2  22       28.59       20.29      6.73 o 
   2   2  22        1.56        2.71      2.05 o 
   0   3  22        0.10        1.39      2.67 o 
   1   3  22       47.87       32.17     11.20 o 
                                                 
